# Supplementary material for: The Association Between Smoking and Renal Function in People Over 20 Years Old
Source: Front Med (Lausanne). 2022 Jun 3;9:870278. doi: 10.3389/fmed.2022.870278 (PMC9205397; doi:10.3389/fmed.2022.870278)
Supplement: Supplementary file 1 [file Table_1.XLS]

SEQN	SMOKE.NOW.	SMOKED.AT.LEAST.100.CIGARETTES.IN.LIFE	GENDER	AGE	AGE.IN.YEARS.AT.SCREENING	RACE.HISPANIC.ORIGIN	EDUCATION.LEVEL...ADULTS.10.	MARITAL.STATUS	WTINT2YR	ANNUAL.HOUSEHOLD.INCOME	RATIO.OF.FAMILY.INCOME.TO.POVERTY	ANNUAL.HOUSEHOLD.INCOME/RATIO.OF.FAMILY.INCOME.TO.POVERTY	ALBUMIN..G.L.	BLOOD.UREA.NITROGEN..MMOL.L.	CREATININE..MG.DL.	CREATININE..UMOL.L.	TRIGLYCERIDES..REFRIGERATED..MMOL.L.	URIC.ACID..MG.DL.	COTININE..SERUM..NG.ML.	COTININE..SERUM.COMMENT.CODE	HYDROXYCOTININE..SERUM..NG.ML.	HYDROXYCOTININE..SERUM.COMMENT.CODE	EGFR	EGFR.MDRD	EGFR.CKDEPI	WEIGHT..KG.	STANDING.HEIGHT..CM.	BODY.MASS.INDEX..KG.M..2.	ALBUMIN..URINE..MG.L.	CREATININE..URINE..UMOL.L.	blood glucose	glycosylated hemoglobin
79590	2	1	2	1	20	3	3	2	91818.19337	7	0.02	350	52	3.21	0.73	64.53	0.644	4	192	0	60.9	0	4	101.6385087	130.0141147	44.4	166.2	16.1	22	18122	103	5.1
89854	1	2	2	1	37	1	3	1	22329.97961	7	0.02	350	40	4.64	0.65	57.46	2.224	3.7	0.016	0	0.011	1	4	102.5640095	123.4439552	82	158.2	32.8	5.9	3624.4	103	5.4
92007	1	1	1	1	37	1	2	1	21711.13187	7	0.02	350	44	5	0.74	65.42	7.192	4.7	0.015	0	0.011	1	4	119.01445	117.8367461	97.2	166.7	35	4	9105.2	103	5.5
78708	1	2	1	2	40	2	1	1	22921.48252	8	0.03	266.67	45	5.71	0.84	74.26	1.366	4	0.011	1	0.011	1	4	122.6603485	126.9367496	59	161.6	22.6	5.1	5304	103	5.7
81848	1	2	2	1	22	3	3	2	89514.43322	15	0.09	166.67	44	2.86	0.76	67.18	0.61	3.6	0.023	0	0.011	1	4	95.16368796	122.9960138	52.4	158.9	20.8	6.6	12022.4	101	5.1
88005	2	1	2	1	21	1	2	3	30952.75332	4	0.03	133.33	37	4.64	0.56	49.5	1.152	4.5	16.5	0	0.094	0	4	136.6540332	145.0696241	88.4	159.5	34.7	11	19890	96	5
87030	2	1	2	1	36	3	3	3	137962.9971	15	0.13	115.38	49	2.86	0.89	78.68	0.666	3.2	140	0	122	0	3	71.76562619	94.75789079	75.9	161.5	29.1	17.9	10254.4	103	5.5
77503	2	1	1	2	59	3	3	2	31168.52733	1	0.01	100	39	7.85	1.29	114.04	1.829	9.8	30.3	0	8.48	0	2	57.00783718	64.31962507	92.8	181.6	28.1	1090	5834.4	103	5.2
88287	2	1	1	3	60	4	2	3	12776.64826	2	0.02	100	42	2.86	1.14	100.78	1.321	6.1	18.1	0	16.5	0	3	65.52471587	72.53280495	68.5	174.5	22.5	2.4	3359.2	103	5.4
97235	2	1	2	1	35	3	2	3	65094.6801	2	0.02	100	35	2.86	0.79	69.84	1.75	4.1	233	0	65.7	0	3	82.81985725	107.8773269	83	168.1	29.4	8.8	13613.6	103	5.7
77855	1	2	1	1	23	5	3	2	34771.70961	1	0.01	100	46	4.64	0.92	81.33	0.587	4	0.011	1	0.011	1	4	101.9520928	117.2815497	68.9	169.7	23.9	2.6	4508.4	100	5.3
81708	1	2	2	1	38	3	3	2	87342.35782	1	0.01	100	44	5.36	0.85	75.14	0.835	4.4	0.011	1	0.011	1	3	74.85079951	97.96346198	71.7	163.7	26.8	5	5746	103	5
95391	1	2	2	2	44	1	1	2	14037.35165	1	0.01	100	39	4.64	0.61	53.92	1.163	4	0.011	1	0.011	1	4	106.5492583	120.0022935	55.8	145.5	26.4	4.5	6364.8	115	5.4
95414	1	2	1	1	27	1	1	1	17176.19853	1	0.01	100	47	3.93	1.05	92.82	1.174	6	0.011	1	0.011	1	3	84.72639994	99.53150603	91	175.9	29.4	3.7	6011.2	103	5.6
99419	1	2	1	2	46	1	1	1	16538.17828	1	0.01	100	44	4.64	0.98	86.63	1.897	4.7	0.011	1	0.011	1	3	82.34236141	93.50362621	72.9	168.3	25.7	0.6	1591.2	103	5.4
75596	2	1	1	1	35	4	3	2	27953.99726	4	0.05	80	45	2.14	1.11	98.12	1.197	6.5	533	0	107	0	3	75.38579483	88.8630074	111.5	188.9	31.2	29	30232.8	103	4.7
82736	2	1	1	1	26	3	3	2	25700.13485	8	0.1	80	53	3.93	0.91	80.44	0.542	6.2	294	0	34.9	0	4	100.7081672	116.1345718	65.4	185	19.1	2	5304	103	5.3
84212	1	2	2	3	67	2	3	2	8360.013277	3	0.04	75	39	4.64	0.68	60.11	1.84	4.8	0.022	0	0.011	1	4	104.6010643	114.1783548	93.3	157.4	37.7	4.6	7248.8	108	5.9
87107	1	2	1	1	24	5	3	1	20100.22078	15	0.2	75	48	6.07	0.81	71.6	1.095	4.5	0.022	0	0.011	1	4	117.0748082	124.3962834	54.6	159.3	21.5	0.9	2828.8	103	5.6
91621	1	2	2	2	51	5	1	3	23346.52437	15	0.2	75	43	7.14	0.86	76.02	1.4	4.3	0.018	0	0.011	1	3	69.56551354	88.34409439	53.8	153.7	22.8	3.2	8132.8	103	5.9
101880	1	2	1	1	21	5	3	3	24355.67081	14	0.21	66.67	42	4.28	0.78	68.95	1.05	4.6	0.037	0	0.011	1	4	125.6464899	129.0316113	107.6	177.7	34.1	16.6	22365.2	95	5.1
84402	1	2	2	1	27	2	3	1	27829.09916	5	0.08	62.5	44	2.14	0.81	71.6	0.881	4.2	0.026	0	0.011	1	4	102.7983202	128.8981894	56.9	170.6	19.6	1	1768	103	5.3
89562	2	1	2	1	34	4	1	3	27566.1704	6	0.1	60	42	2.86	0.81	71.6	0.756	4.8	242	0	46.8	0	3	80.93940771	105.8785831	111.1	168.7	39	9.4	15028	103	5.1
91048	2	1	1	1	37	2	1	1	27439.31661	9	0.17	52.94	45	4.28	0.69	61	2.732	4.1	30.2	0	4.76	0	4	156.373756	140.556663	63.1	159.9	24.7	1.3	2298.4	103	5.5
76180	2	2	1	2	55	3	1	1	24451.5018	1	0.02	50	45	4.64	1.03	91.05	2.202	5.6	356	0	141	0	3	74.97738086	83.3938104	100.9	174.4	33.2	0.8	2033.2	84	5.5
79570	2	2	2	1	30	4	2	2	21424.31987	1	0.02	50	40	3.93	0.96	84.86	0.429	3.4	199	0	59.5	0	3	68.24099277	91.42924054	48.1	145.2	22.8	1.8	4331.6	91	4.6
79596	2	1	2	2	56	4	3	1	26927.10649	1	0.02	50	41	3.57	0.76	67.18	2.156	4.3	369	0	174	0	3	78.72286641	96.86468835	68.4	169.3	23.9	1.2	2563.6	103	5.8
86889	2	1	2	2	47	3	2	3	93933.12092	8	0.16	50	45	2.86	0.7	61.88	2.868	3.7	211	0	81	0	3	89.69390879	112.2983958	69.1	164.8	25.4	46	8132.8	97	5.8
90089	1	2	1	1	31	3	1	2	38131.5333	1	0.02	50	52	4.28	1.19	105.2	1.66	5.9	0.011	1	0.011	1	3	71.30343158	85.07922691	68.3	179.3	21.2	21.4	21127.6	110	5
90426	1	2	2	1	35	1	2	1	16852.72559	1	0.02	50	45	4.64	0.62	54.81	2.585	3.8	0.011	1	0.011	1	4	109.5408562	127.1519309	58.2	148.4	26.4	12.7	8044.4	105	5.9
92977	1	9	2	1	38	1	3	2	24084.40469	1	0.02	50	43	8.93	0.75	66.3	1.242	3.9	0.011	1	0.011	1	3	86.48189272	111.428981	43.4	146.1	20.3	5	11226.8	96	5.3
92858	1	1	2	1	31	5	3	3	118148.0094	9	0.19	47.37	45	4.28	0.66	58.34	0.926	4.1	0.018	0	0.011	1	4	104.4580294	128.1129043	75.1	161.4	28.8	2.1	2828.8	103	5.4
99484	2	1	2	2	51	2	1	2	13909.70572	3	0.07	42.86	38	4.64	0.62	54.81	1.377	6.3	132	0	78.6	0	4	122.9951024	131.702607	109.1	161.8	41.7	10.9	8398	104	6.1
81025	2	1	2	3	69	1	2	2	8752.461642	12	0.35	34.29	38	5.71	0.66	58.34	1.637	3.9	348	0	78.5	0	3	88.79773474	98.09894111	96.4	156.2	39.5	8	10077.6	103	5.7
74521	2	1	2	1	21	4	3	2	40645.68914	1	0.03	33.33	39	2.86	0.68	60.11	0.982	6.4	98.1	0	19.6	0	4	109.2235158	136.0927263	123.8	167.5	44.1	12.1	18210.4	90	5.4
83252	2	1	2	2	41	4	3	1	37741.16717	1	0.03	33.33	37	2.14	0.88	77.79	1.253	4.3	418	0	204	0	3	70.81313593	92.55742737	80.7	167.5	28.8	7.9	19624.8	88	5.4
73665	1	2	1	2	59	1	1	2	17889.49944	1	0.03	33.33	39	4.64	0.72	63.65	1.953	6.4	0.034	0	0.011	1	4	111.7360693	102.106829	92	161.8	35.1	17	24310	103	5.5
81290	1	1	1	1	30	1	1	3	39708.3035	1	0.03	33.33	45	5.71	0.71	62.76	1.377	5.4	0.046	0	0.011	1	4	130.2657666	125.8992252	72.2	163.2	27.1	2.8	4950.4	103	5.1
81882	1	2	2	1	36	2	2	3	31037.58763	1	0.03	33.33	38	2.86	0.51	45.08	2.269	3.4	0.024	0	0.011	1	4	165.3785512	156.0493349	74.5	157.8	29.9	8.3	9989.2	103	5.2
84727	1	1	1	3	80	3	1	1	20288.91676	1	0.03	33.33	42	9.28	1.34	118.46	1.197	6.1	0.011	1	0.011	1	2	51.28989902	53.36834031	87.7	168.4	30.9	1135	15381.6	95	5.4
85597	1	1	1	3	71	1	1	2	11138.89926	14	0.42	33.33	44	2.5	0.78	68.95	0.937	6.8	0.011	1	0.011	1	4	98.11952394	90.81520037	74	172.3	24.9	2.9	5569.2	115	5.4
92494	1	2	2	3	80	5	2	1	37760.40887	1	0.03	33.33	40	6.07	0.95	83.98	2.145	7.8	0.024	0	0.011	1	2	56.60067964	65.04696623	116.4	162.3	44.2	7.8	10608	95	5.8
100001	2	1	1	1	39	3	3	2	121099.2969	15	0.49	30.61	44	5	1.16	102.54	2.653	8	220	0	130	0	3	70.09183241	82.57110096	96	176.4	30.9	8.4	7425.6	90	5.4
76553	1	2	1	1	22	3	2	2	68799.69619	15	0.51	29.41	46	6.78	0.99	87.52	2.811	5.8	0.011	1	0.011	1	4	94.52860087	109.5240529	59	166.6	21.3	11.8	23249.2	81	4.9
84143	2	1	2	1	35	5	1	2	73882.07253	9	0.32	28.13	44	4.64	0.82	72.49	0.982	5.3	172	0	96.6	0	3	79.33319687	103.8183206	73.4	159.3	28.9	1.3	2298.4	110	5.4
97106	1	2	2	1	20	3	3	3	64661.59626	10	0.37	27.03	42	4.64	0.76	67.18	2.235	3.8	0.011	1	0.011	1	4	97.02283921	124.7362087	48.4	160.3	18.8	8.2	11138.4	103	5.3
100653	2	1	1	1	25	4	2	2	37724.48894	1	0.04	25	43	3.93	0.97	85.75	1.061	6.7	108	0	35.3	0	4	94.30216112	109.5160453	88.8	175.5	28.8	59.5	47205.6	103	5.4
101125	2	1	2	1	33	3	2	2	51185.4658	1	0.04	25	35	5	0.86	76.02	2.868	5.6	324	0	127	0	3	75.99279384	100.2515394	60.3	155.7	24.9	8.7	1679.6	103	5.7
73779	2	1	1	3	62	3	2	2	34002.623	1	0.04	25	45	3.57	0.89	78.68	1.479	4.2	226	0	76.9	0	3	86.61367541	91.63616341	57.3	178.1	18.1	14.2	5480.8	98	5.4
76036	2	1	1	3	64	2	1	2	9358.132077	1	0.04	25	39	3.21	0.83	73.37	1.106	4.1	664	0	213	0	4	113.0498564	107.7722693	67.6	156.7	27.5	3.6	2121.6	103	5.7
82831	2	1	2	2	54	4	2	2	21570.84735	1	0.04	25	39	2.5	0.73	64.53	1.377	7.4	348	0	410	0	3	83.07903438	102.3917468	83.4	168.2	29.5	6.6	10608	105	6
83148	2	1	1	2	54	4	1	2	25895.95834	1	0.04	25	36	3.21	1.08	95.47	1.219	7.3	296	0	185	0	3	71.25102258	79.98361505	64	167.2	22.9	3.3	5480.8	91	5.2
91451	2	1	1	1	20	5	2	2	27567.53318	7	0.28	25	49	4.28	0.91	80.44	0.847	6.1	15.4	0	10.2	0	4	106.2172841	121.1339927	61.2	174.8	20	15.2	20685.6	103	5.5
96092	2	2	1	1	22	2	2	2	57807.18205	13	0.52	25	46	7.14	0.91	80.44	1.106	6	227	0	64.6	0	4	126.2685222	138.4356566	56.1	171.9	19	19.8	29437.2	103	5.2
100429	1	2	1	1	33	1	1	1	61712.92347	1	0.04	25	43	5	0.76	67.18	4.606	5.6	0.011	1	0.011	1	4	118.1192915	119.8736138	90.5	173.5	30.1	24.8	14055.6	103	5.7
102132	1	2	2	1	39	1	1	1	53056.91571	1	0.04	25	33	4.64	0.43	38.01	1.197	2.6	0.016	0	0.011	1	4	163.4681851	139.4458833	101.1	157	41	15.1	10696.4	103	5.4
95835	1	2	2	2	48	2	1	2	33748.49833	13	0.52	25	39	5.36	0.62	54.81	2.958	6.6	0.029	0	0.011	1	4	124.5181309	134.5075388	76.8	157.3	31	60.1	10519.6	103	6
96344	1	1	2	2	42	1	2	2	21662.99387	1	0.04	25	37	3.21	0.99	87.52	2.789	6.1	0.029	0	0.019	0	3	61.51192714	81.41877761	88.7	156.2	36.4	42	22630.4	103	4.4
96663	1	2	2	1	20	3	2	2	112934.0861	2	0.08	25	40	5.36	0.85	75.14	0.745	5.1	0.011	1	0.011	1	3	85.26747933	111.167452	57.4	163.4	21.5	1.8	3005.6	93	5.3
95522	1	2	2	1	22	3	3	2	144839.6501	8	0.33	24.24	47	3.93	0.64	56.58	0.948	4.7	0.02	0	0.011	1	4	116.0375257	137.8625743	76.5	164.6	28.2	18.4	17591.6	103	5.2
83958	2	1	2	2	47	4	2	2	22585.83935	6	0.25	24	41	4.28	0.78	68.95	0.689	2.6	447	0	95.2	0	3	79.1642164	100.4648382	58.6	160.6	22.7	13	9105.2	95	5.8
86697	1	2	2	2	42	4	3	2	18444.44601	5	0.21	23.81	37	2.5	0.71	62.76	1.4	5	0.011	1	0.011	1	4	90.27556467	114.6273764	99.4	161.4	38.2	17.2	10608	93	5.8
88154	2	1	1	1	25	3	3	3	61320.59285	4	0.17	23.53	48	3.57	0.7	61.88	1.66	5.4	172	0	38.3	0	4	137.4083386	131.1622029	68.1	176.7	21.8	5.6	6011.2	103	4.9
97739	2	1	2	1	36	4	1	2	22404.79231	7	0.3	23.33	39	3.93	0.92	81.33	0.96	2.4	460	0	175	0	3	69.07189857	91.57987106	49	161.4	18.8	866	43227.6	103	5.7
83580	2	1	1	1	28	3	2	2	81284.28083	8	0.35	22.86	46	4.28	1.08	95.47	1.016	7.4	123	0	55	0	3	81.41303676	96.0109061	104.2	186.9	29.8	14.4	19006	89	4.7
100117	1	2	2	1	29	5	3	2	29535.54757	2	0.09	22.22	39	5	0.77	68.07	2.224	6.3	0.011	1	0.011	1	3	88.62675812	115.529796	64.6	154.9	26.9	3	8751.6	103	5.4
88055	1	2	2	1	26	5	3	3	23141.57492	9	0.42	21.43	42	6.07	0.62	54.81	0.373	5.1	0.048	0	0.019	0	4	116.3542777	135.4502226	47.8	154.6	20	4.7	10431.2	97	5.1
102035	2	1	2	1	32	3	3	3	52488.07549	7	0.33	21.21	44	3.93	0.77	68.07	1.106	3.1	5.87	0	6.41	0	3	86.87327848	113.1206135	77	170	26.6	1.1	1502.8	103	5
87891	2	1	2	2	42	3	2	2	40307.54639	7	0.34	20.59	41	3.57	0.65	57.46	1.603	3.5	39.9	0	7.21	0	4	99.95863903	119.1834824	82.8	168.9	29	3.3	6983.6	89	5.2
92338	1	2	2	1	27	5	3	2	19789.99155	14	0.68	20.59	47	3.93	0.63	55.69	0.835	4.7	0.037	0	0.011	1	4	113.3538084	133.7958974	66.7	162.4	25.3	1.7	4596.8	107	5.2
76745	1	1	1	3	70	2	1	2	13232.4606	14	0.69	20.29	45	4.64	0.91	80.44	4.651	6.8	0.017	0	0.011	1	4	99.82791479	98.81250126	78.1	165.3	28.6	30.8	17149.6	103	5.8
85772	2	1	1	2	53	4	2	3	20456.74225	1	0.05	20	46	4.64	1.2	106.08	5.747	7.2	300	0	37.5	0	3	63.33370418	72.27154232	99.2	185.3	28.9	17.4	26431.6	103	6
86416	2	1	2	2	51	5	2	2	44211.31457	4	0.2	20	41	8.21	1.09	96.36	1.445	5.2	194	0	86.1	0	2	52.91941439	69.22525483	104.6	168.6	36.8	100	21392.8	103	4.9
88216	2	1	2	1	28	4	1	3	21801.40765	1	0.05	20	43	2.86	0.58	51.27	0.824	3.5	108	0	22.7	0	4	123.7864103	136.5234568	90	150.7	39.6	8.6	12376	103	5.4
102256	1	2	1	2	40	2	1	1	50855.85374	1	0.05	20	44	4.64	1.09	96.36	1.445	5.8	0.011	1	0.011	1	4	90.80971479	101.3155635	84.7	181.2	25.8	20.4	27315.6	99	4.7
76708	1	2	1	1	23	4	3	2	36346.25069	1	0.05	20	47	5.71	1.12	99.01	0.813	5.7	0.011	1	0.011	1	3	81.24744262	95.79040841	66.2	162.8	25	6.2	8840	103	5.3
86795	1	2	2	1	35	5	3	1	24274.43019	1	0.05	20	45	3.93	0.85	75.14	1.185	5.3	0.011	1	0.011	1	3	76.11087253	100.0498355	82.6	151.5	36	14.4	7690.8	95	5.6
91405	1	1	2	1	24	1	1	2	25991.90998	5	0.25	20	43	1.79	0.63	55.69	0.587	4.5	0.015	0	0.011	1	4	116.0967541	136.645411	74.2	152.5	31.9	10.7	7160.4	103	5
90299	1	2	1	2	54	3	3	3	168851.1161	10	0.51	19.61	43	6.43	0.83	73.37	2.811	4.8	0.02	0	0.011	1	4	96.54860359	99.75418088	70.8	168.8	24.8	12	18033.6	101	5.7
75667	2	1	2	2	46	3	2	2	25633.98748	12	0.63	19.05	44	2.14	0.67	59.23	2.303	4.1	497	0	134	0	4	94.75710675	114.7315733	51.8	151.5	22.6	4.2	5657.6	103	4.9
102713	2	1	2	1	23	4	3	3	20179.58615	7	0.37	18.92	43	2.14	0.75	66.3	0.813	3.5	9.91	0	8.89	0	4	95.7614041	123.8110571	68.9	171	23.6	4.4	6895.2	100	5.2
86415	1	2	2	1	21	5	3	2	83292.11405	15	0.84	17.86	49	3.21	0.6	53.04	1.366	4.5	0.011	1	0.011	1	4	126.195798	141.8138297	73.6	161.3	28.3	2.8	2917.2	103	5.3
76356	2	1	2	1	23	3	3	2	29340.04912	3	0.17	17.65	46	3.93	0.61	53.92	1.208	4.9	177	0	19	0	4	121.5459727	139.0770044	65.3	156.6	26.6	6	9547.2	100	5.3
83399	1	2	1	1	23	5	3	2	30226.34871	12	0.69	17.39	47	5.36	1.17	103.43	1.705	5.8	0.011	1	0.011	1	3	77.25397123	91.58073369	62.4	179.5	19.4	19.2	22807.2	103	5.1
96048	2	1	1	2	47	2	1	3	38099.28733	5	0.29	17.24	41	6.78	0.93	82.21	4.335	4.1	211	0	117	0	4	105.5541908	113.5700498	70.9	160.7	27.5	8.9	15558.4	86	4.2
73763	2	1	2	1	31	2	3	1	36433.53188	1	0.06	16.67	43	2.5	0.61	53.92	0.835	4	385	0	96.2	0	4	138.6524412	152.3816781	102.8	160.9	39.7	3.8	5304	96	5.3
76019	2	1	1	1	29	2	3	1	43504.96459	1	0.06	16.67	44	1.79	1.01	89.28	1.558	5.5	367	0	213	0	4	105.849061	118.3857974	59.1	184.8	17.3	1.7	2121.6	107	6
89594	2	1	1	1	21	3	2	2	64544.75702	14	0.84	16.67	50	5.71	1.17	103.43	3.342	6.8	111	0	42.6	0	3	78.69389607	92.87645309	79.6	181.7	24.1	11.8	22188.4	103	5.3
89825	2	2	2	1	23	4	2	2	27666.60099	1	0.06	16.67	47	4.28	0.86	76.02	0.666	3.5	197	0	61.1	0	3	81.77112834	107.5470656	52.9	161.6	20.3	16.5	14851.2	103	5.8
101141	1	2	1	2	54	1	2	1	28045.17158	1	0.06	16.67	40	3.57	0.9	79.56	1.298	6.7	0.017	0	0.011	1	3	87.93590946	96.48916129	107.8	178.2	33.9	12.5	11757.2	103	5.3
84988	1	2	1	2	52	1	1	2	21549.46311	1	0.06	16.67	43	5.71	1	88.4	1.727	6.6	0.011	1	0.011	1	3	78.46741939	87.80021444	95.1	172.9	31.8	17.4	22895.6	103	6
91223	1	2	2	3	70	1	1	2	14026.92943	1	0.06	16.67	39	8.57	0.88	77.79	0.858	5.4	0.022	0	0.011	1	3	63.52637123	75.49870132	64.7	157	26.2	31	7956	112	5
74960	2	1	2	3	63	4	3	3	17751.51438	14	0.87	16.09	40	2.86	0.77	68.07	0.519	2.9	79.7	0	72.5	0	3	75.71214068	90.98471839	45.7	160.2	17.8	8.7	2475.2	103	5.7
98262	1	2	1	2	59	3	3	2	43859.47058	12	0.75	16	39	5	0.93	82.21	1.219	5.5	0.023	0	0.011	1	3	83.1621613	90.06817481	83	176.6	26.6	13.8	19271.2	103	5.7
84734	2	1	2	1	36	3	2	3	109550.851	7	0.44	15.91	37	2.86	0.54	47.74	2.574	5.5	118	0	66.5	0	4	127.7409517	132.1330705	124.2	167.6	44.2	9.2	15558.4	103	6.8
76706	2	1	1	3	60	2	1	2	7775.941732	8	0.52	15.38	43	1.43	0.91	80.44	0.565	5	261	0	79.8	0	4	103.0011795	106.0033054	70.3	175.3	22.9	1.6	2917.2	103	6.1
93261	1	2	2	1	24	5	3	2	17480.38652	7	0.46	15.22	49	5	0.84	74.26	0.621	5	0.011	1	0.011	1	3	83.29918951	109.4115914	50.4	169.6	17.5	21.7	11492	98	5
88618	2	2	1	1	27	4	1	3	27827.47262	5	0.33	15.15	45	5.71	1.21	106.96	0.96	5.1	38.5	0	12.9	0	3	71.93444334	86.01579709	79.2	167.4	28.3	4	16707.6	103	4.8
91133	1	2	2	1	24	5	3	2	22810.92408	6	0.4	15	48	4.64	0.44	38.9	1.106	4.3	0.016	0	0.011	1	4	175.6769097	153.7737345	52.2	162.6	19.7	4.2	5746	94	5.1
78208	2	2	1	2	52	4	1	2	30236.04377	13	0.87	14.94	41	3.93	1.48	130.83	2.664	6.9	296	0	96.2	0	2	49.91227327	58.65381587	74.2	176	24	190	18652.4	103	5.5
81980	1	1	1	1	38	3	3	3	84120.65668	15	1.04	14.42	48	6.43	1.13	99.89	4.155	8.1	0.011	1	0.011	1	3	72.62555342	85.42566718	120.1	181.7	36.4	1.5	4154.8	103	5.3
75042	2	1	2	2	54	4	2	2	20238.64675	1	0.07	14.29	44	1.79	0.63	55.69	0.587	5.2	301	0	213	0	4	98.47523518	110.6808552	55.5	156	22.8	22.4	9458.8	92	5.3
76476	2	1	2	1	39	3	3	2	23323.52219	8	0.56	14.29	40	5.71	0.88	77.79	2.145	4.7	33.9	0	35.8	0	3	71.53570064	93.8669654	114.4	165.3	41.9	8.6	21039.2	103	5.1
78514	2	1	1	2	45	4	2	2	27925.24192	1	0.07	14.29	42	2.14	1.4	123.76	0.869	6	598	0	256	0	2	54.80297756	65.23566419	69.8	173.2	23.3	3.7	12552.8	90	5.9
73882	1	2	2	1	25	3	3	2	36093.69948	3	0.21	14.29	43	2.5	0.71	62.76	1.84	4.3	0.011	1	0.011	1	4	100.3016316	129.1668676	65.7	157.2	26.6	13.2	10519.6	103	4.8
92203	1	2	2	2	40	1	1	1	21125.69991	3	0.21	14.29	40	4.64	0.55	48.62	1.513	4.2	0.031	0	0.011	1	4	122.4179865	127.6987785	102.3	156.3	41.9	16.6	17414.8	103	5.6
99583	1	2	2	1	23	3	3	2	104530.7049	15	1.07	14.02	45	5	0.73	64.53	0.847	3.4	0.011	1	0.011	1	4	98.79537697	127.3028858	51.7	158.7	20.5	1.6	2033.2	103	5
91336	2	1	2	1	25	3	3	2	90720.84934	7	0.51	13.73	46	1.79	0.81	71.6	0.384	5.1	123	0	83.2	0	3	86.15260632	112.7885164	80.3	163.8	29.9	35.5	34210.8	103	4.7
88725	1	2	1	1	31	1	2	1	37547.1514	14	1.02	13.73	46	7.5	1.08	95.47	1.84	7.8	0.038	0	0.023	0	3	79.74814889	94.00875774	78.6	162	29.9	7.2	16530.8	103	5.5
85053	1	1	1	2	58	5	1	1	20884.16557	14	1.03	13.59	42	6.78	1.05	92.82	2.258	7.4	0.031	0	0.011	1	3	72.54537247	80.05478193	63.2	159.6	24.8	9	14320.8	103	4.9
85062	1	1	1	2	57	5	3	1	20884.16557	14	1.03	13.59	44	6.78	0.84	74.26	3.861	5.3	0.016	0	0.011	1	4	94.18400561	97.19438178	62.5	163.1	23.5	2.6	5038.8	103	5.5
87850	1	2	2	1	28	5	3	2	23477.16175	14	1.03	13.59	43	6.07	0.68	60.11	1.795	5.5	0.011	1	0.011	1	4	103.0276012	129.5625998	52.9	159.4	20.8	3.3	8663.2	103	5.1
89006	1	1	1	2	50	5	1	1	20884.16557	14	1.03	13.59	46	4.64	0.82	72.49	2.348	5.8	0.037	0	0.011	1	4	99.45026671	103.1092708	54.5	157	22.1	2.7	2828.8	103	5.6
89214	1	1	1	2	51	5	3	2	20884.16557	14	1.03	13.59	44	7.5	0.92	81.33	3.274	7	0.011	1	0.011	1	3	86.73415468	96.34044628	62.5	158.6	24.8	4.2	4950.4	103	5.6
89289	1	2	2	2	53	5	1	1	27392.54608	14	1.03	13.59	46	6.07	0.53	46.85	0.847	5.3	0.018	0	0.011	1	4	120.6700795	117.9830278	47.7	148.9	21.5	0.7	1149.2	103	5
89496	1	2	2	2	48	5	3	1	31061.87235	14	1.03	13.59	38	6.07	0.74	65.42	3.285	4.6	0.029	0	0.011	1	3	83.76383993	105.3147605	48.3	151.2	21.1	2.8	5746	103	5.6
90679	1	2	2	3	62	5	1	2	24795.83978	14	1.03	13.59	40	6.78	0.59	52.16	1.276	4.5	0.043	0	0.023	0	4	103.2816624	106.9151435	46.2	147.4	21.3	7.9	1237.6	103	4.7
92179	1	2	2	1	37	5	3	1	23715.13027	14	1.03	13.59	45	6.43	0.61	53.92	2.597	3.7	0.022	0	0.011	1	4	110.3637311	126.0505679	50.1	152.2	21.6	97.5	2121.6	103	5.3
92567	1	2	2	2	51	5	1	2	27392.54608	14	1.03	13.59	43	5.36	0.6	53.04	1.219	4.5	0.017	0	0.011	1	4	105.3946741	114.8672014	48	146.1	22.5	1.7	2033.2	103	4.9
86278	1	1	1	1	22	2	1	2	44045.45225	12	0.89	13.48	45	4.28	0.77	68.07	1.942	6.4	0.011	1	0.011	1	4	153.1152922	149.2904403	56.1	150.8	24.7	7.4	12110.8	103	5.2
79067	1	1	1	1	26	1	1	3	33552.01309	14	1.04	13.46	45	3.57	0.72	63.65	2.698	6.3	0.034	0	0.011	1	4	131.958314	128.744768	92	171.4	31.3	2.8	4862	103	5.5
80921	1	2	2	1	25	1	1	3	28779.66202	14	1.04	13.46	44	2.14	0.51	45.08	0.881	4.8	0.025	0	0.011	1	4	146.934625	145.4577122	53	159.4	20.9	1.2	2121.6	103	5
81304	1	2	2	1	20	1	1	2	28779.66202	14	1.04	13.46	45	2.5	0.62	54.81	1.603	5.5	0.045	0	0.011	1	4	122.719296	141.2811536	58.7	154.5	24.6	29.4	19006	103	5
83065	2	1	2	2	44	4	2	3	24558.6936	9	0.67	13.43	42	4.64	0.98	86.63	0.813	5.2	638	0	249	0	3	61.65185798	81.12599906	65.8	158.5	26.2	32.8	5392.4	103	5.7
84917	2	1	1	1	32	1	1	2	40029.49114	9	0.67	13.43	40	2.86	0.98	86.63	2.337	4.7	42.4	0	30.4	0	3	88.63754354	103.166566	103.7	179	32.4	19.4	34564.4	74	5.2
86831	2	1	1	3	70	1	1	2	9973.582737	2	0.15	13.33	45	4.28	0.64	56.58	1.163	5.9	86.6	0	29.2	0	4	123.6378535	99.20195007	61.2	165.3	22.4	4.9	4508.4	93	5.3
101455	1	2	2	3	66	2	1	2	14647.90193	12	0.9	13.33	37	5.36	0.56	49.5	1.31	5	0.011	1	0.011	1	4	131.270812	122.567719	89.8	146.3	42	10.3	6364.8	116	5.6
74101	2	1	2	1	34	5	2	2	15416.9906	5	0.38	13.16	43	3.21	0.67	59.23	3.884	5.5	87.4	0	59	0	4	100.7537946	124.8222386	83.2	173.4	27.7	5.6	3182.4	103	5.3
80391	2	2	1	1	23	1	3	2	32322.17473	5	0.38	13.16	48	3.21	0.79	69.84	0.971	2	18.3	0	4.86	0	4	121.5473892	126.5670812	67.8	172	22.9	9	6099.6	105	4.9
79669	1	1	2	1	32	1	2	3	23015.09341	5	0.38	13.16	41	3.21	0.59	52.16	0.903	3.8	0.011	1	0.011	1	4	118.1226787	131.9963032	83.8	163.2	31.5	18.8	15116.4	104	5.6
80411	1	2	1	2	41	1	1	3	22173.26924	5	0.38	13.16	44	3.93	0.83	73.37	0.644	4.7	0.011	1	0.011	1	4	102.1002504	109.2926299	70.9	167.4	25.3	2.9	4685.2	90	5.2
91149	2	1	1	1	22	3	3	2	64544.75702	14	1.09	12.84	50	4.64	0.98	86.63	0.96	6.4	70.8	0	33.6	0	4	95.64259547	110.6742251	88.5	182.4	26.6	6.4	13878.8	103	5.3
86022	1	2	2	1	23	3	3	2	77433.03847	7	0.55	12.73	43	7.14	0.66	58.34	0.35	4.9	0.022	0	0.011	1	4	110.9832662	135.5185945	80.8	161.1	31.1	3.6	3447.6	91	4.8
76282	2	1	2	3	62	2	1	3	12595.52858	14	1.11	12.61	42	5	0.73	64.53	3.929	3.5	53.1	0	45.1	0	4	97.90716611	112.186959	57.3	160.9	22.1	14.6	11580.4	103	5.5
74542	2	1	1	2	46	3	1	2	15022.20037	1	0.08	12.5	43	3.57	1.3	114.92	0.869	4.6	467	0	271	0	2	59.43025316	69.9121046	66.9	176.5	21.5	14.6	31205.2	103	4.8
76639	2	1	1	2	43	4	2	2	19466.28732	1	0.08	12.5	45	2.86	0.93	82.21	0.418	5.4	255	0	111	0	3	88.6777427	100.782096	59.3	170.5	20.4	3.9	5038.8	103	5.1
76846	2	1	2	1	26	2	1	2	26603.07859	8	0.64	12.5	43	3.21	0.73	64.53	0.644	4.3	66.6	0	11.9	0	4	116.7966546	144.467258	49.2	154.4	20.6	13.2	8840	103	5.1
77484	2	1	1	2	40	5	1	1	22605.23181	2	0.16	12.5	48	3.93	0.63	55.69	0.768	4.7	258	0	183	0	4	141.0525287	123.2689674	74.8	176.2	24.1	14.5	17591.6	92	4.3
78105	2	2	2	1	36	5	1	1	24131.09346	2	0.16	12.5	42	3.57	0.55	48.62	0.474	3.3	6.71	0	1.94	0	4	125.064486	131.3378036	61.4	163	23.1	12.8	8840	94	4.9
82758	2	1	1	2	52	3	2	2	25245.29401	12	0.96	12.5	40	6.43	1	88.4	3.681	5.4	331	0	91.4	0	3	78.46741939	87.80021444	95.1	168.4	33.5	8.4	16530.8	103	6
86362	2	1	1	2	58	1	3	2	26883.9895	1	0.08	12.5	44	7.5	1.01	89.28	8.682	6.4	88	0	54	0	3	75.87091133	83.31906237	130.5	189.9	36.2	32	32442.8	103	6.1
88167	2	1	2	1	38	3	1	2	61245.4693	1	0.08	12.5	47	4.64	0.99	87.52	1.558	4.9	216	0	74.7	0	3	62.7744432	83.73896404	65.3	168.7	22.9	16.4	15823.6	117	5.3
88674	2	2	2	1	27	4	1	1	26774.12999	1	0.08	12.5	42	2.5	0.82	72.49	1.084	5	205	0	64.2	0	3	83.62457511	109.8196389	117.5	162.8	44.3	19.3	25105.6	102	5.8
99308	2	1	1	1	26	4	3	2	22939.62897	1	0.08	12.5	40	2.86	0.68	60.11	2.077	5.9	370	0	106	0	4	140.9558724	131.8050596	77.9	186	22.5	11.3	21304.4	103	4.7
99600	2	2	2	2	55	4	2	3	28059.30429	1	0.08	12.5	40	3.21	0.74	65.42	0.971	5	24.8	0	13.3	0	3	81.48073228	100.2614506	68.8	153	29.4	12.9	8221.2	96	5
77821	1	2	1	1	23	2	3	2	36636.13231	13	1.04	12.5	45	5.36	1	88.4	0.734	5.4	0.034	0	0.011	1	4	112.2302468	124.7529449	56.8	159.7	22.3	4.4	10431.2	78	5.3
87204	1	2	2	3	70	1	1	1	10326.93237	1	0.08	12.5	42	6.43	0.59	52.16	4.764	4.1	0.011	1	0.011	1	4	100.7682764	101.0725473	69.4	148	31.7	9.1	4685.2	103	7
97027	1	2	2	1	26	5	3	2	18640.0616	1	0.08	12.5	43	3.93	0.75	66.3	0.994	4.5	0.011	1	0.011	1	4	93.40748232	121.2291826	59.7	154.4	25	1.9	3801.2	103	4.7
80732	1	1	1	2	52	1	3	3	21353.6753	14	1.13	12.39	46	6.78	1.29	114.04	3.071	8.4	0.011	1	0.011	1	2	58.48827923	67.56141934	91.4	181.4	27.8	6.6	14232.4	103	5.9
100838	1	1	2	1	37	3	3	1	39153.9071	6	0.49	12.24	38	3.21	0.78	68.95	2.213	5.5	0.011	1	0.011	1	3	83.10359902	107.7758866	128.8	162.5	48.8	4	8221.2	103	5.7
102762	1	2	1	1	20	3	2	2	56525.3325	6	0.49	12.24	39	3.21	0.83	73.37	1.84	6.1	0.011	1	0.011	1	4	118.1171178	126.6650089	144.4	191.5	39.4	6.9	15028	103	5.6
95675	1	2	1	3	66	2	1	3	9739.073008	12	0.99	12.12	39	8.57	1.45	128.18	3.353	9.2	0.011	1	0.011	1	2	59.01393514	62.92465125	85.3	167.6	30.4	34.6	6630	103	5.9
102675	1	2	1	1	22	4	3	3	53774.60011	14	1.16	12.07	45	6.07	0.89	78.68	0.485	4.8	0.011	1	0.011	1	4	106.8883017	121.3659775	72.2	180.1	22.3	15.2	21923.2	103	5.3
94997	1	2	2	2	44	2	3	2	25829.19077	3	0.25	12	42	5.71	0.65	57.46	0.847	3.2	0.02	0	0.011	1	4	120.0111692	136.2065534	49.6	159.1	19.6	1.9	2210	103	5.8
99453	1	2	2	1	29	2	1	1	16721.46505	3	0.25	12	42	3.57	0.63	55.69	1.976	3.6	0.017	0	0.011	1	4	135.4062735	152.9060713	61.1	159.7	24	5.2	8840	98	5.5
85160	2	1	2	1	26	3	3	2	71430.37592	4	0.34	11.76	41	4.28	0.84	74.26	0.689	4.9	232	0	83.4	0	3	81.95662547	107.8851902	59	161.2	22.7	7.1	15558.4	96	4.2
91858	2	2	1	1	33	1	1	1	26689.37836	2	0.17	11.76	46	6.07	1.08	95.47	2.992	6.3	53.1	0	11.4	0	3	78.74241042	92.69724156	121.4	163.4	45.5	18.9	16354	103	5.6
93476	2	1	2	3	77	2	1	2	10632.43747	6	0.51	11.76	38	4.28	0.58	51.27	0.96	4.6	95.8	0	36.9	0	4	122.1774487	112.1511906	85.8	150.2	38	67.5	21304.4	105	6
76190	2	1	1	2	48	3	2	2	29993.6198	12	1.03	11.65	42	4.64	0.91	80.44	1.129	6.3	23	0	7.63	0	3	88.9226324	99.50501968	93.1	184.1	27.5	7.1	12199.2	112	5.3
78669	1	2	2	1	27	3	3	2	90189.76742	12	1.03	11.65	40	2.14	0.86	76.02	0.621	4.7	0.011	1	0.011	1	3	79.15236525	104.5672193	97.8	171	33.4	3.7	10166	101	5
78725	2	1	1	1	35	3	1	1	20075.30087	5	0.43	11.63	42	4.64	1.06	93.7	1.005	5.8	460	0	105	0	3	79.50405268	93.17912263	87.3	173.4	29	12.2	22453.6	103	5.1
78937	2	1	1	2	55	3	3	2	113750.8359	3	0.26	11.54	38	2.5	0.9	79.56	0.982	5.7	459	0	119	0	3	87.60896846	95.81373716	104.4	174.8	34.2	5.4	12818	83	4.8
80604	2	1	1	2	58	4	2	2	19357.14266	12	1.04	11.54	37	10.35	1.28	113.15	1.163	9.2	149	0	77.2	0	2	57.7220652	65.29380965	50.4	162.5	19.1	810	7867.6	103	5.1
76996	1	2	1	1	36	1	1	2	35598.68943	12	1.04	11.54	46	3.21	0.93	82.21	1.716	5.1	0.011	1	0.011	1	4	91.93466934	105.861647	70.2	166.9	25.2	1.8	2652	103	5.3
77217	2	1	2	1	20	3	3	3	107644.6986	10	0.87	11.49	44	4.64	0.63	55.69	0.508	4.3	207	0	43.7	0	4	120.47415	140.5393878	51.2	154.7	21.4	17.8	11492	94	5
75232	2	1	1	3	63	1	1	2	12910.61342	12	1.05	11.43	40	4.28	0.84	74.26	1.863	8.1	414	0	112	0	4	92.28978219	93.18299235	92.7	172.5	31.2	3.9	4773.6	103	5.8
75140	2	1	2	1	34	3	2	2	29118.06019	1	0.09	11.11	45	4.28	0.66	58.34	2.021	3.7	566	0	251	0	4	102.517506	125.441322	93.2	156.8	37.9	20.8	23691.2	103	4.9
78149	2	1	2	1	38	4	1	2	23486.66198	2	0.18	11.11	39	5.71	0.78	68.95	2.235	3.7	238	0	90.6	0	3	82.65492047	107.0214554	80.3	160.3	31.2	15.6	21039.2	96	5.4
80967	2	2	1	2	40	2	1	1	26630.05199	5	0.45	11.11	42	3.57	0.94	83.1	3.726	5.7	7.52	0	4.88	0	4	107.7290791	117.9884428	76.6	155	31.9	8.7	7160.4	103	6.1
82164	2	1	1	2	40	4	1	3	27341.96065	2	0.18	11.11	40	3.57	1.15	101.66	1.366	6.8	127	0	32.2	0	3	70.43273657	82.72685552	96	172.2	32.4	6.1	8663.2	92	5.8
86255	2	1	2	3	74	1	1	2	11252.31197	2	0.18	11.11	44	4.64	0.86	76.02	1.592	7.9	218	0	178	0	3	64.50252298	75.16406138	54.5	147.4	25.1	18	2917.2	103	5.5
92363	2	1	2	1	27	4	2	2	31445.35653	1	0.09	11.11	40	3.21	0.87	76.91	0.677	5.1	253	0	10.2	0	3	78.10339142	103.3306484	138	170	47.8	3.6	10784.8	92	5.6
94539	2	1	2	2	55	3	3	1	158976.9722	1	0.09	11.11	40	4.64	0.88	77.79	1.073	3.7	258	0	176	0	3	66.71374557	83.88817644	83.6	165.8	30.4	3.9	12906.4	103	5.5
97208	2	2	1	1	30	5	1	3	19218.69202	2	0.18	11.11	39	5	1.09	96.36	0.553	4.1	7.48	0	2.52	0	3	79.43140698	93.77784389	79.6	182.4	23.9	5.2	18122	103	4.8
97469	2	2	2	1	28	4	2	3	29115.12852	2	0.18	11.11	45	2.86	0.93	82.21	0.677	3.6	19.9	0	4.68	0	3	71.78596634	95.80204067	62	156.3	25.4	18.2	21658	103	5.4
99464	2	1	1	2	48	3	3	1	153510.8966	1	0.09	11.11	36	4.28	0.73	64.53	1.445	3.9	370	0	198	0	4	114.6757256	109.6859538	76.7	169	26.9	4.5	13525.2	103	5.8
81760	1	2	2	1	36	2	1	1	33190.67869	5	0.45	11.11	40	5	0.63	55.69	1.456	3.3	0.049	0	0.011	1	4	129.5913971	145.5691913	58	152.5	24.9	26.2	5215.6	103	5.5
84462	1	2	2	1	35	1	2	1	29933.8914	2	0.18	11.11	45	4.64	0.7	61.88	1.4	4.2	0.011	1	0.011	1	4	95.22544323	122.1750626	55.7	148.4	25.3	5.5	5746	101	5.7
90919	1	2	2	1	28	1	1	3	22922.71441	2	0.18	11.11	44	3.21	0.49	43.32	1.468	4	0.015	0	0.011	1	4	150.3774089	144.3113787	59.8	152.6	25.7	6.6	5569.2	103	4.7
93256	1	2	1	1	27	1	3	3	30548.91634	2	0.18	11.11	48	3.57	0.73	64.53	10.274	5.2	0.015	0	0.011	1	4	128.883293	127.1208529	100	173.4	33.3	10.6	17061.2	103	5.5
96355	1	2	2	1	20	1	1	2	36060.56811	5	0.45	11.11	43	6.07	0.52	45.97	0.542	3.6	0.026	0	0.011	1	4	150.3366977	149.698	39.1	149.5	17.5	29.2	13171.6	103	5.1
90244	1	2	2	2	54	3	3	2	138963.565	15	1.36	11.03	48	6.07	0.71	62.76	3.534	2.4	0.011	1	0.011	1	3	85.78549988	105.3608666	47.5	165.6	17.3	78.9	13348.4	103	5.9
84547	1	2	2	1	37	2	3	3	30143.83625	12	1.09	11.01	43	3.57	0.8	70.72	1.005	4.8	0.018	0	0.011	1	4	97.82137855	121.7000593	108.4	153.4	46.1	7.5	6276.4	103	5.6
90393	1	1	1	1	33	2	2	3	29308.43715	12	1.09	11.01	44	5.36	0.64	56.58	3.15	8.9	0.016	0	0.011	1	4	174.5623777	149.1013072	81.8	160.3	31.8	3.2	6011.2	98	5.5
83220	2	2	1	1	23	2	3	3	32400.34132	12	1.12	10.71	45	5	0.94	83.1	5.148	5.6	2.42	0	0.601	0	4	120.536999	132.9542562	103.4	180.2	31.8	14.2	15470	103	5.6
74546	1	2	2	1	27	1	1	2	23089.07707	6	0.56	10.71	42	3.57	0.41	36.24	5.16	5.6	0.017	0	0.011	1	4	186.0897872	154.1061422	85.6	151.4	37.3	4.6	7514	103	5.3
76439	1	2	1	1	28	1	1	1	32322.17473	6	0.56	10.71	49	3.57	0.64	56.58	7.711	7.6	0.011	1	0.011	1	4	148.9132281	133.2452612	82.7	162.2	31.4	4.3	3801.2	103	5.3
77643	1	2	2	1	24	1	1	1	23089.07707	6	0.56	10.71	46	3.93	0.46	40.66	3.489	5.5	0.022	0	0.011	1	4	166.89239	151.5412152	83	149.9	36.9	10.8	10696.4	103	5.3
82308	2	1	1	1	33	3	3	1	18368.87022	6	0.57	10.53	44	3.21	0.9	79.56	1.524	7.8	331	0	257	0	4	97.18155927	111.826392	78.3	178.3	24.6	18	10166	107	5.5
78589	2	1	2	1	20	4	1	2	20371.85435	5	0.48	10.42	43	5.36	0.65	57.46	0.937	4.6	226	0	140	0	4	116.2066151	139.1017532	59.2	166.2	21.4	11.8	15028	103	5.2
78777	2	1	2	2	56	4	2	2	20238.64675	5	0.48	10.42	43	1.07	0.41	36.24	0.892	4.9	412	0	309	0	4	160.474937	125.7037272	63.5	161	24.5	38	5215.6	103	5.6
79877	2	1	2	1	31	4	3	2	18250.83544	5	0.48	10.42	40	3.57	0.77	68.07	0.632	4.1	390	0	123	0	3	87.43498367	113.9180398	69.4	163.1	26.1	3.1	6099.6	103	5
80220	1	2	2	2	48	3	2	2	79969.74323	15	1.46	10.27	47	4.64	0.74	65.42	4.764	5.6	0.016	0	0.011	1	3	83.76383993	105.3147605	92.2	165	33.9	27.8	33238.4	103	5.7
92417	2	1	1	1	37	5	1	3	24652.67482	4	0.39	10.26	45	5.36	1.21	106.96	1.614	6.9	90	0	35.1	0	3	67.47746853	80.18085872	81.9	184.1	24.2	13.6	13171.6	104	4.6
93242	1	2	2	2	46	4	2	2	16741.91993	5	0.49	10.2	45	5	0.88	77.79	0.621	5.6	0.022	0	0.018	0	3	69.17817657	89.36295418	67.7	178.7	21.2	1.3	2917.2	103	5.6
77337	1	2	2	1	23	1	1	2	23092.76413	7	0.69	10.14	43	3.21	0.56	49.5	3.161	3.9	0.011	1	0.011	1	4	134.1535656	143.0457578	67.3	152.1	29.1	35	16177.2	103	5
90249	1	1	1	3	63	3	3	2	170622.0461	10	0.99	10.1	42	9.28	1.01	89.28	2.213	8.9	0.011	1	0.011	1	3	74.60794051	80.44343674	101.3	176.5	32.5	3	7690.8	103	6.4
98531	1	2	2	1	20	3	2	2	152489.3842	15	1.49	10.07	43	3.93	0.51	45.08	1.129	4.9	0.011	1	0.011	1	4	153.7435418	150.6574146	49.1	152.4	21.1	122.3	13436.8	89	5.1
102833	2	1	1	1	25	4	2	3	29641.48942	1	0.1	10	43	5.71	0.95	83.98	0.666	6.6	154	0	39.5	0	4	96.59689938	111.889228	77.1	168.8	27.1	4.4	5834.4	103	5.8
77638	2	1	2	1	23	3	2	1	36155.54777	5	0.5	10	44	3.93	0.68	60.11	1.05	3.9	27.9	0	14.3	0	4	107.2249662	134.1940967	62.9	170.3	21.7	11.6	15204.8	89	4.7
82709	2	1	2	3	61	3	3	2	28057.32411	1	0.1	10	43	4.64	0.83	73.37	3.827	6	323	0	95.3	0	3	69.88820381	85.41567109	68.2	169.5	23.7	13.7	3182.4	103	6.9
86325	2	1	1	3	60	2	3	2	8225.112294	1	0.1	10	39	5.71	0.74	65.42	0.914	10.2	406	0	429	0	4	130.7623028	116.1975291	79	171.3	26.9	157.5	33503.6	103	4.5
94526	2	1	1	1	37	4	1	3	19155.6767	2	0.2	10	41	3.57	0.81	71.6	1.298	6.4	128	0	40.4	0	4	107.2263165	113.5396721	104.2	180.7	31.9	13.7	13878.8	94	5.4
95236	2	2	2	3	76	1	1	2	19068.74717	1	0.1	10	40	6.78	0.84	74.26	1.592	5.1	216	0	68.8	0	3	65.92019731	75.93189815	54.2	150.5	23.9	3.5	6364.8	117	6.2
95353	2	1	2	1	39	1	3	2	27543.86148	4	0.4	10	37	5	0.63	55.69	1.016	4.9	254	0	50.9	0	4	105.2002676	122.979799	100.1	166.4	36.2	21.9	22984	125	6.4
97013	2	1	1	2	50	1	1	3	26214.09986	1	0.1	10	36	2.14	0.75	66.3	1.953	6.6	172	0	49.5	0	4	110.2367599	106.9608953	86.8	162.6	32.8	1080	4773.6	104	5.3
97659	2	1	1	2	46	2	2	3	72809.45691	1	0.1	10	38	6.07	0.98	86.63	1.05	7.1	208	0	60.4	0	4	99.79894203	108.3707028	72.3	161.1	27.9	42.3	11492	105	5.6
102241	1	2	2	3	80	4	2	2	17053.52758	1	0.1	10	41	3.57	0.99	87.52	1.502	4.8	0.011	1	0.011	1	2	53.96990729	62.34419486	71.6	159.7	28.1	10.6	5569.2	109	5.5
102331	1	1	1	2	53	3	3	2	20721.91463	1	0.1	10	44	6.78	1.23	108.73	1.355	7	0.011	1	0.011	1	3	61.55446324	70.45834949	72.5	171.6	24.6	13.1	21304.4	103	5.3
81579	1	2	2	3	73	1	1	2	8234.899235	5	0.5	10	38	4.64	0.78	68.95	1.806	6.5	0.037	0	0.011	1	3	72.39527828	83.69404347	115.2	148.6	52.2	7.6	14939.6	110	6.4
86460	1	2	2	1	37	3	3	3	61007.64745	6	0.6	10	42	5.71	0.68	60.11	1.298	5.7	0.011	1	0.011	1	4	97.36025859	121.6250104	110.9	167.3	39.6	9.5	8663.2	90	5.1
91747	1	2	1	3	66	2	2	1	7872.027395	3	0.3	10	42	5.36	0.69	61	0.835	5.8	0.011	1	0.017	0	4	139.040525	114.6514745	74.5	162.3	28.3	11.9	17414.8	98	5
93643	1	1	2	3	64	4	2	1	17741.7762	2	0.2	10	43	4.28	1.36	120.22	1.106	7.2	0.015	0	0.011	1	2	39.14565092	50.31588585	103.2	158.5	41.1	910	12464.4	116	6.5
93847	1	2	2	2	43	1	1	3	25783.0634	1	0.1	10	36	4.64	0.78	68.95	0.711	4.5	0.041	0	0.011	1	3	80.60661541	103.3277792	100.4	156.6	40.9	6.5	14674.4	115	5.8
97472	1	1	1	2	57	5	3	1	12477.04716	2	0.2	10	43	4.28	0.93	82.21	1.208	5.7	0.016	0	0.011	1	3	83.74639677	91.34249394	62.7	170.1	21.7	2	6011.2	103	5.6
75085	1	2	1	1	26	1	2	2	34995.39468	13	1.31	9.92	42	3.57	0.62	54.81	0.824	3.9	0.017	0	0.011	1	4	156.8116951	136.9052998	63.9	173.7	21.2	2.3	4331.6	103	5
86629	1	2	2	1	23	3	3	3	96436.2108	15	1.52	9.87	46	2.86	0.66	58.34	0.926	5.2	0.011	1	0.011	1	4	110.9832662	135.5185945	69.1	165.8	25.1	7.3	19624.8	103	5.1
86986	1	2	1	1	26	1	2	1	29412.35069	6	0.61	9.84	44	5	0.8	70.72	4.584	8.2	0.011	1	0.011	1	4	116.8510486	123.2886963	105	180.4	32.3	4.4	7160.4	117	5.4
88568	1	2	2	1	23	1	1	1	22069.8799	6	0.61	9.84	43	5.71	0.66	58.34	0.327	5.4	0.011	1	0.011	1	4	110.9832662	135.5185945	95.4	168.8	33.5	7.3	11934	101	5.2
77164	1	2	2	2	56	5	1	1	23464.71546	5	0.51	9.8	39	6.78	0.61	53.92	0.756	5.4	0.011	1	0.011	1	4	101.4586676	110.3012739	56.8	143.8	27.5	6	6718.4	96	5.3
78620	1	2	1	3	64	5	1	1	13285.05301	5	0.51	9.8	45	11.42	1.44	127.3	2.314	6.7	0.011	1	0.011	1	2	49.38933721	55.45383096	67.2	153.7	28.4	8.4	8840	106	5.5
90883	1	2	2	1	23	1	3	3	28564.43132	5	0.51	9.8	46	2.86	0.52	45.97	1.49	5.5	0.011	1	0.011	1	4	146.1313326	146.5762962	103.2	163.2	38.7	15.5	15116.4	94	5.7
95548	2	1	1	1	28	3	2	2	161466.0999	8	0.82	9.76	44	6.07	1.14	100.78	1.016	6.1	295	0	134	0	3	76.48861021	90.81519519	60.4	179.3	18.8	2.1	4331.6	103	5.3
96453	2	1	2	1	24	2	1	3	19892.82075	4	0.41	9.76	40	3.57	0.72	63.65	1.637	4.4	37.6	0	14	0	4	120.6146305	148.6055458	51.5	150.8	22.6	4.1	4596.8	103	4.7
100923	1	2	1	1	22	2	2	2	32386.85889	4	0.41	9.76	40	2.5	0.74	65.42	1.716	4.8	0.016	0	0.011	1	4	160.3007151	151.7488645	69.7	161.1	26.9	10.2	18122	103	5.1
102401	1	1	2	2	44	2	2	1	30258.31333	4	0.41	9.76	37	3.21	0.25	22.1	0.79	3.9	0.04	0	0.011	1	4	361.4938478	186.5194968	46.4	153.2	19.8	6	3624.4	103	5.4
94689	1	2	1	1	22	2	3	2	24478.81412	4	0.41	9.76	43	3.93	0.82	72.49	2.416	6.2	0.015	0	0.011	1	4	142.3926848	145.4796319	81	161.9	30.9	14.7	23602.8	103	5
74624	2	1	2	1	37	4	2	2	30917.75152	3	0.31	9.68	37	3.93	0.76	67.18	1.694	5.5	126	0	15.3	0	3	85.63240048	110.6954485	161.2	165.5	58.9	33	26166.4	100	5.6
80523	2	1	1	2	52	1	1	2	11660.57483	3	0.31	9.68	43	4.28	0.96	84.86	1.806	4.8	162	0	13.8	0	3	82.25235988	91.56689293	75.2	175.8	24.3	6.3	9547.2	96	5.9
100896	1	2	2	1	28	3	1	2	115993.2802	3	0.31	9.68	37	6.07	0.62	54.81	1.614	6.7	0.018	0	0.011	1	4	114.6169543	133.5605566	95.8	160.8	37.1	14.1	10873.2	89	5.6
76921	1	1	1	3	64	2	1	2	14342.41418	3	0.31	9.68	43	5.36	1.35	119.34	1.106	7.8	0.031	0	0.019	0	3	64.48830541	68.68415296	105.3	159.7	41.3	1.7	1768	103	6.6
77801	1	2	1	1	33	2	1	2	25882.31414	3	0.31	9.68	43	5.36	0.76	67.18	0.429	5.8	0.011	1	0.011	1	4	143.1605813	138.9335183	67.5	165.7	24.6	3.6	10254.4	88	5.2
78128	1	2	2	1	24	1	1	2	19370.33012	3	0.31	9.68	43	2.14	0.45	39.78	1.321	4.1	0.011	1	0.011	1	4	171.1795305	152.6409903	75.9	158	30.4	6.1	3094	83	5.3
88623	1	2	2	1	29	2	2	1	27980.92991	3	0.31	9.68	47	3.93	0.44	38.9	0.429	3	0.011	1	0.011	1	4	204.8959582	172.0726472	49.4	155.6	20.4	17	12464.4	95	5.1
91183	1	1	1	2	46	1	1	1	30769.95475	3	0.31	9.68	45	4.28	0.65	57.46	2.721	5	0.011	1	0.011	1	4	132.2501567	116.6731237	81.1	161	31.3	12.5	9547.2	102	5.5
91824	1	2	2	3	60	2	3	2	6333.773603	3	0.31	9.68	43	3.57	0.64	56.58	1.411	6.7	0.011	1	0.011	1	4	114.7223884	122.3492362	71.2	153.9	30.1	9.4	11668.8	106	5.3
93205	1	2	1	1	20	1	2	2	36884.28938	3	0.31	9.68	43	7.85	0.8	70.72	0.531	5.1	0.011	1	0.011	1	4	123.2432421	128.5960916	74.7	168.9	26.2	2.1	4862	94	5.2
95455	1	1	1	2	47	2	1	2	27373.77872	12	1.24	9.68	36	6.78	0.93	82.21	1.806	5.1	0.015	0	0.011	1	4	105.5541908	113.5700498	88.8	162.7	33.5	1.6	5657.6	111	5.8
82940	1	2	2	1	21	3	3	1	45880.39689	5	0.52	9.62	41	2.5	0.92	81.33	0.723	4.1	0.011	1	0.011	1	3	77.05845271	101.7562984	61.6	164.3	22.8	26.6	7690.8	94	5.1
86965	2	1	1	3	80	1	1	1	8510.050344	4	0.42	9.52	36	4.64	0.92	81.33	1.434	6.1	166	0	81.1	0	3	79.15887776	78.58449383	86.9	163.4	32.5	57	6099.6	103	6
92277	2	1	2	2	45	3	2	3	45373.96009	2	0.21	9.52	43	4.28	0.6	53.04	1.208	5.1	260	0	81.3	0	4	108.1068643	119.8120638	71.1	169.3	24.8	1.2	1768	101	5.2
92423	2	1	2	1	37	1	3	2	31115.35218	4	0.42	9.52	41	3.57	0.55	48.62	1.682	5.2	23.2	0	10.6	0	4	124.3708093	130.418439	127.5	158.2	50.9	10.2	13967.2	103	5.6
80146	1	2	1	1	33	1	3	1	40218.44536	2	0.21	9.52	40	4.64	0.7	61.88	1.4	6.3	0.011	1	0.015	0	4	129.8782956	123.9945766	92.8	181.5	28.2	6.4	14409.2	92	5.1
81427	1	2	1	2	52	1	1	3	24008.36998	4	0.42	9.52	42	5.36	0.98	86.63	1.05	6.1	0.011	1	0.011	1	3	80.31829461	89.64456099	82.2	176.7	26.3	3.7	9547.2	94	5.3
82450	1	2	2	1	34	1	2	1	30003.04723	2	0.21	9.52	41	3.21	0.55	48.62	0.621	3.1	0.011	1	0.011	1	4	126.5240806	133.1960213	97.1	156.8	39.5	6.2	5215.6	89	5.1
93514	1	2	2	2	56	1	1	2	11709.1121	2	0.21	9.52	37	4.28	0.62	54.81	2.269	5.5	0.011	1	0.011	1	4	99.57258336	109.7127695	65.3	148	29.8	3.7	7337.2	101	5.5
91952	2	1	1	2	42	2	2	1	30180.15665	7	0.74	9.46	48	2.5	0.75	66.3	1.998	6.8	320	0	152	0	4	138.4204844	131.133749	75.2	164	28	1.4	2210	110	5.6
75269	2	2	1	1	29	4	2	1	23795.88286	3	0.32	9.38	44	3.21	1.18	104.31	1.185	4.5	39.5	0	12.5	0	3	72.98261473	87.03546936	66.6	172	22.5	2.6	7779.2	103	4.6
84783	1	2	2	2	47	2	1	3	24432.80437	7	0.75	9.33	44	2.5	0.5	44.2	1.321	6.1	0.033	0	0.016	0	4	160.2866394	145.3895231	59.7	141.9	29.6	14.1	5746	114	5.6
82397	2	1	1	1	33	3	2	2	22375.49742	12	1.29	9.3	44	6.78	0.99	87.52	1.027	5.8	289	0	174	0	3	87.05960739	101.3797556	98.1	183.2	29.2	15.7	13702	97	5.5
91228	2	1	2	1	31	4	2	2	23967.46866	5	0.54	9.26	45	2.5	0.77	68.07	0.542	4.1	732	0	103	0	3	87.43498367	113.9180398	47	152.5	20.2	6.6	10077.6	91	5.6
91445	2	1	2	1	25	4	2	2	26774.12999	5	0.54	9.26	44	3.57	0.67	59.23	0.655	4.4	289	0	157	0	4	107.2432113	132.968488	62.4	159.4	24.6	12.8	11492	83	5.5
80749	1	2	2	3	62	1	1	2	16286.57202	5	0.54	9.26	40	5.36	0.67	59.23	3.139	4	0.011	1	0.011	1	3	89.18588345	102.5347141	60	146.3	28	36.6	6718.4	103	5.6
76376	2	1	2	2	56	5	3	2	22623.57316	6	0.65	9.23	43	2.5	0.95	83.98	1.197	4.7	55	0	20.3	0	3	60.8508633	76.99190796	62.2	158.2	24.9	4.8	4066.4	103	5.9
102245	2	1	2	3	64	5	2	2	60388.85237	3	0.33	9.09	31	5	0.68	60.11	1.231	4.2	467	0	311	0	3	87.11082644	100.6126527	45.4	154.7	19	44.2	15116.4	103	5.4
76408	2	1	1	2	48	4	1	2	26354.38124	3	0.33	9.09	42	5	1.03	91.05	0.734	4.5	409	0	105	0	3	77.0782632	87.59696886	77.8	182.3	23.4	7.9	14144	93	5.6
79096	2	1	1	2	44	4	2	2	26354.38124	3	0.33	9.09	45	4.28	1	88.4	0.903	4.6	790	0	123	0	3	81.17403891	92.87559064	57.1	166	20.7	9.1	13967.2	98	5.7
82737	2	1	2	3	66	4	1	2	18888.57756	3	0.33	9.09	42	3.93	0.8	70.72	0.96	3.9	33.3	0	11.4	0	3	71.76433917	85.65161581	63.4	168	22.5	6.1	6895.2	97	5.8
83033	2	1	2	3	60	4	2	2	18888.57756	3	0.33	9.09	37	3.57	0.71	62.76	0.689	2.9	68.3	0	11.3	0	3	83.9701861	101.0124315	60.9	158.5	24.2	24.4	9724	91	5.7
77569	1	2	2	2	48	2	1	1	29043.38054	2	0.22	9.09	40	4.28	0.62	54.81	1.355	4.9	0.019	0	0.011	1	4	124.5181309	134.5075388	79.3	157	32.2	5.4	7514	95	4.8
81250	1	2	1	2	50	2	1	1	23344.02373	2	0.22	9.09	40	3.57	0.83	73.37	1.75	6.9	0.011	1	0.011	1	4	118.8594289	118.9097727	85	167.8	30.2	7.2	19271.2	93	5.5
89637	1	2	2	2	40	1	1	2	18082.80982	1	0.11	9.09	42	5.36	0.61	53.92	1.073	3.5	0.026	0	0.011	1	4	108.6308421	123.4219922	63.4	151.9	27.5	6	5215.6	99	5.2
95134	1	2	1	1	37	1	2	3	54582.57427	3	0.33	9.09	43	6.07	0.93	82.21	2.981	5.6	0.011	1	0.011	1	4	91.42474887	105.1206155	80.5	172.3	27.1	10.2	11580.4	94	5.1
95726	1	2	2	1	32	4	3	1	47843.98457	9	0.99	9.09	45	4.64	0.65	57.46	0.61	4.2	0.011	1	0.011	1	4	105.6317549	127.8567279	68.6	167.5	24.5	13.9	3005.6	95	5.6
95762	1	2	1	1	32	4	3	1	44345.7011	9	0.99	9.09	40	3.21	0.9	79.56	2.281	5.3	0.03	0	0.011	1	4	97.79051813	112.6146949	94	183.6	27.9	7.5	23249.2	95	4.7
96244	1	2	2	1	38	1	1	3	19783.21874	3	0.33	9.09	42	5.71	0.69	61	1.31	4.9	0.011	1	0.011	1	4	95.21689895	120.1949497	57.7	151.6	25.1	23.2	15912	97	4.8
78801	2	1	1	1	37	3	3	1	14701.06176	6	0.67	8.96	51	2.5	0.85	75.14	1.569	5.4	392	0	124	0	4	101.4246829	111.3124649	82.2	187.3	23.4	0.8	1502.8	103	5.5
75987	1	2	2	3	80	3	3	2	20746.0853	12	1.34	8.96	44	3.93	0.64	56.58	0.745	4.4	0.011	1	0.011	1	3	89.28592384	91.72818417	69.1	157.1	28	34	6011.2	103	6.1
88668	1	2	2	3	68	1	1	2	8344.782956	6	0.67	8.96	40	5.36	0.52	45.97	4.877	3.6	0.011	1	0.011	1	4	117.2667222	106.8513284	64.9	149.5	29	11	9989.2	103	5.8
78158	2	2	2	2	41	4	2	1	16182.0556	5	0.56	8.93	38	3.21	0.64	56.58	1.513	2.9	127	0	45	0	4	102.2622022	120.6374379	83.2	172.8	27.9	13.6	22895.6	103	5.7
80660	2	2	1	2	45	4	3	1	15912.94628	5	0.56	8.93	49	3.57	0.95	83.98	1.411	4.3	607	0	65.7	0	3	85.73198275	97.22394681	82	181.1	25	14.4	23514.4	103	5.5
90591	2	1	1	1	20	3	2	2	48394.46676	5	0.56	8.93	44	5.36	0.87	76.91	0.914	7.4	118	0	40.4	0	4	111.8726027	124.2382545	162.1	179.9	50.1	5.5	17503.2	103	5.1
73931	1	2	2	1	37	1	1	1	33190.67869	5	0.56	8.93	36	3.93	0.54	47.74	0.994	2.8	0.011	1	0.011	1	4	127.0324298	131.208139	68.9	146.7	32	42	20950.8	93	5.2
85294	1	2	2	3	65	1	3	2	12915.25324	15	1.68	8.93	44	6.07	0.85	75.14	1.682	4.7	0.011	1	0.011	1	3	67.12296038	81.03895532	68.5	158.1	27.4	1.5	2828.8	102	5.5
96023	1	2	2	3	73	1	1	1	15005.30486	15	1.68	8.93	39	8.21	0.61	53.92	0.824	2.3	0.011	1	0.011	1	4	96.14280391	97.88536231	74.9	155.2	31.1	14.3	5746	103	5.9
101166	1	2	2	1	28	3	3	2	82738.20908	15	1.69	8.88	37	3.93	0.68	60.11	0.813	5.1	0.04	0	0.027	0	4	103.0276012	129.5625998	49.8	164.7	18.4	10.3	13171.6	87	5
95565	2	2	1	1	29	5	2	1	48336.00236	7	0.79	8.86	40	6.07	1.11	98.12	4.493	4.1	389	0	106	0	3	78.31925319	92.68842789	78.9	171.3	26.9	2.4	10696.4	103	5.6
78790	2	2	1	2	58	1	1	1	16347.06531	6	0.68	8.82	41	3.93	0.68	60.11	3.466	6.1	240	0	36.9	0	4	119.7696777	105.2708267	72.3	163.6	27	13.9	5392.4	106	5.7
80336	2	2	2	1	24	1	3	2	23089.07707	6	0.68	8.82	44	5	0.48	42.43	1.603	5.1	153	0	40.8	0	4	158.8937021	149.4341044	64.7	160.7	25.1	24.2	7072	84	4.8
75737	1	2	2	1	20	1	3	2	23089.07707	6	0.68	8.82	44	3.93	0.6	53.04	1.389	3.3	0.011	1	0.011	1	4	127.4519023	142.8135243	54.4	155.9	22.4	5.9	8928.4	94	5.1
79431	1	2	1	2	56	1	2	1	16347.06531	6	0.68	8.82	44	4.28	0.8	70.72	2.314	4.4	0.011	1	0.011	1	4	99.99770532	99.86210472	83.8	169.5	29.2	7.2	14409.2	118	5.8
82519	1	2	2	1	25	1	3	2	23089.07707	6	0.68	8.82	45	3.93	0.69	61	0.519	4.2	0.015	0	0.011	1	4	103.6640761	131.6879357	55.7	165.1	20.4	3.3	7956	87	4.9
82538	1	2	2	1	26	1	3	2	23089.07707	6	0.68	8.82	43	3.21	0.57	50.39	0.463	3	0.017	0	0.011	1	4	128.21026	139.2495376	51.7	160.6	20	2.5	2033.2	95	5.1
83398	1	2	2	2	56	1	3	1	13180.86296	6	0.68	8.82	43	3.93	0.67	59.23	1.073	5.4	0.02	0	0.015	0	4	91.04780122	106.9486813	63.1	159.4	24.8	1.2	2652	104	5.5
84946	1	2	2	1	38	2	1	2	29833.8077	3	0.34	8.82	42	2.14	0.63	55.69	0.903	2.9	0.043	0	0.018	0	4	128.176825	143.5383555	58.9	152.6	25.3	2.8	4773.6	103	5.4
85173	1	2	2	2	45	2	1	2	18441.73013	3	0.34	8.82	39	3.57	0.84	74.26	1.05	4	0.023	0	0.011	1	3	88.86364792	109.4160391	69.1	153.4	29.4	5.5	13613.6	98	5.6
87551	1	1	1	1	38	3	2	3	146727.7987	15	1.7	8.82	43	3.21	0.81	71.6	1.095	4.7	0.045	0	0.026	0	4	106.6473987	112.7448944	84.3	177.5	26.8	4.7	14232.4	105	5.3
92824	1	2	2	3	60	5	1	1	20664.96408	6	0.68	8.82	40	4.28	0.54	47.74	0.666	4.5	0.015	0	0.011	1	4	115.1581956	111.63323	63.5	151	27.8	8.5	10166	107	5.2
95284	1	2	2	2	41	2	3	1	7980.304874	3	0.34	8.82	37	8.57	0.58	51.27	1.694	5.1	0.031	0	0.011	1	4	138.8524497	144.4211978	87.3	153.9	36.9	8.4	5922.8	118	5.3
74127	2	1	2	1	33	4	2	2	27973.20376	5	0.57	8.77	39	3.57	0.82	72.49	0.689	4.6	346	0	84.9	0	3	80.28648387	105.2871821	67.4	155	28.1	9.4	12287.6	94	5.6
75382	2	1	1	2	54	4	2	2	25570.74308	5	0.57	8.77	33	3.21	0.93	82.21	0.813	6.2	316	0	50.5	0	3	84.67063032	93.28785763	91.4	178.6	28.7	2.3	2475.2	113	6
78707	2	1	1	2	56	4	1	2	25570.74308	5	0.57	8.77	46	4.64	1.02	90.17	0.587	5.6	345	0	84.3	0	3	75.54944547	83.64557941	59.5	174.4	19.6	68	16000.4	88	5.3
81090	2	1	1	1	32	4	2	2	25949.14532	5	0.57	8.77	41	3.57	1.08	95.47	1.039	5.2	203	0	122	0	3	79.23582593	93.35069644	70.2	171.2	24	2.1	6630	93	5.4
83100	2	1	2	2	57	4	1	2	24336.91994	5	0.57	8.77	40	6.07	0.91	80.44	1.863	7	257	0	56.6	0	3	63.71850705	79.91316432	97.6	150.9	42.9	3.4	5480.8	86	5.6
79324	1	1	2	2	44	1	1	1	23238.33705	7	0.8	8.75	40	5.36	0.84	74.26	3.206	4.9	0.011	1	0.011	1	3	73.65509	95.07105311	66.9	158.8	26.5	9.4	12376	103	5.5
82735	1	2	2	1	23	1	1	3	30099.49416	7	0.8	8.75	42	4.28	0.57	50.39	1.626	4.5	0.016	0	0.011	1	4	131.4412316	142.2151999	94.7	159.2	37.4	4.6	6630	103	5.4
74800	2	2	1	1	28	4	1	2	27613.67944	6	0.69	8.7	46	1.79	0.88	77.79	2.224	4.1	549	0	168	0	4	103.1174025	116.8986144	61.1	171.1	20.9	3.7	5480.8	103	5.4
75620	2	2	2	2	52	4	1	2	23828.58881	6	0.69	8.7	44	2.5	0.91	80.44	1.931	4.6	767	0	386	0	3	64.91715947	82.76983421	49.4	165.2	18.1	23	21658	103	5.5
78490	2	2	1	1	23	4	1	2	27613.67944	6	0.69	8.7	46	2.86	0.84	74.26	1.366	4.8	6.68	0	2.54	0	4	113.2371687	123.4146491	47.4	175.7	15.4	7	8309.6	103	5.5
80331	2	1	1	1	27	4	2	2	16368.69858	8	0.92	8.7	45	2.5	1.01	89.28	1.75	5.1	42.3	0	39.4	0	3	88.61032699	103.5899613	85.7	187.8	24.3	5.5	19536.4	103	4.6
85722	1	2	2	2	41	1	1	1	15893.28017	6	0.69	8.7	43	5	0.42	37.13	0.756	3.3	0.011	1	0.011	1	4	166.2712455	138.5690693	69.8	146.8	32.4	24.8	14939.6	107	5.7
86705	1	2	2	2	59	1	1	2	15105.96556	4	0.46	8.7	39	5	0.8	70.72	3.353	9.8	0.011	1	0.011	1	3	73.41641111	89.96857066	102.6	157.4	41.4	16	14232.4	103	6.3
87486	1	1	1	2	46	1	1	1	24831.29422	6	0.69	8.7	43	6.78	0.63	55.69	0.982	4.2	0.011	1	0.011	1	4	137.1068695	118.1814323	61.9	152.8	26.5	2.9	4508.4	105	5.3
93249	1	2	1	1	37	2	1	3	36360.91435	4	0.46	8.7	46	3.21	0.65	57.46	1.513	7	0.011	1	0.011	1	4	167.5304307	144.0492577	59.5	159.4	23.4	10.3	14674.4	103	5.5
94590	1	2	2	3	65	2	1	2	16915.27809	2	0.23	8.7	42	5.36	0.72	63.65	3.071	4.9	0.011	1	0.017	0	4	98.52840707	111.4177042	73.5	146.8	34.1	2.6	3270.8	103	5.7
84110	2	1	1	1	28	1	3	3	29671.14494	7	0.81	8.64	47	4.28	0.7	61.88	1.614	4.6	22.7	0	8.28	0	4	134.2832458	128.4270324	74.3	165.8	27	4.8	5922.8	103	5.1
88509	1	2	1	1	32	1	1	1	24494.46889	7	0.81	8.64	42	5.36	0.85	75.14	3.545	7.4	0.011	1	0.011	1	4	104.4583503	115.2915711	101.5	168.1	35.9	2340	33061.6	103	5.7
79863	1	1	1	2	45	1	2	3	29058.92678	12	1.39	8.63	46	4.28	0.94	83.1	1.31	5.5	0.035	0	0.011	1	3	86.78533922	98.28840235	76.2	167.7	27.1	15	24663.6	104	5.4
96063	2	1	2	1	27	5	3	2	22591.90486	5	0.58	8.62	44	4.64	0.59	52.16	0.565	2.9	254	0	42.8	0	4	122.267741	136.7147982	52.1	161.6	20	2.5	3359.2	103	5.1
80417	1	2	2	3	60	2	2	1	9554.245885	5	0.58	8.62	42	3.57	0.57	50.39	1.648	2.4	0.011	1	0.011	1	4	131.1294642	127.101784	69.7	164.5	25.8	4.8	7160.4	100	6
80934	1	2	1	3	65	2	1	1	8165.101677	5	0.58	8.62	43	5	0.67	59.23	0.768	6.3	0.011	1	0.011	1	4	144.2875751	116.863968	79.7	168.3	28.1	59	13967.2	112	5.4
74022	2	1	2	3	66	1	1	2	14454.09628	3	0.35	8.57	45	3.21	0.65	57.46	1.411	4.1	173	0	112	0	4	91.19531368	100.6927112	83.3	164.4	30.8	42	16972.8	103	5.7
74408	2	1	1	1	29	2	1	2	40079.23931	3	0.35	8.57	44	1.07	0.94	83.1	1.163	6.1	465	0	63.4	0	4	114.9964231	127.4669916	96.4	169.2	33.7	0.6	1149.2	103	5
79554	2	1	2	2	48	2	2	2	26541.92554	3	0.35	8.57	36	3.93	0.8	70.72	1.885	6.7	58.6	0	12.8	0	4	92.78691974	112.6503443	93	153.7	39.4	3.5	6983.6	103	5.7
83632	2	1	1	2	47	3	3	1	20186.07044	6	0.7	8.57	36	5	0.92	81.33	1.366	5.5	332	0	150	0	3	88.18425105	99.08585468	79	164.9	29.1	1.6	4420	103	5.4
89933	2	1	1	1	31	3	1	3	39174.6944	3	0.35	8.57	42	5.36	0.84	74.26	2.314	6.3	391	0	173	0	4	106.5794142	116.6704038	87.3	188.3	24.6	17.3	29348.8	103	5.4
91871	2	1	1	3	71	4	2	2	14379.10879	3	0.35	8.57	44	2.86	1.01	89.28	1.964	5	448	0	99.9	0	3	72.81917236	76.04744097	68.2	162.2	25.9	136	17503.2	103	6.4
98748	2	1	1	2	50	3	3	2	43753.06958	12	1.4	8.57	39	4.64	1.11	98.12	0.914	4.6	275	0	111	0	3	70.12040572	79.9760102	54.7	172.4	18.4	5	13613.6	93	5.1
74998	1	2	2	1	38	5	3	1	19768.82422	6	0.7	8.57	38	3.21	0.55	48.62	0.869	3.5	0.015	0	0.011	1	4	123.699328	129.5055099	86.2	152.3	37.2	4.7	6718.4	94	6
75092	1	1	1	2	47	3	3	1	20572.39801	6	0.7	8.57	43	3.57	0.86	76.02	1.14	5.2	0.015	0	0.011	1	4	95.32152259	103.2639182	88	178.3	27.7	4.3	8309.6	99	5
83717	1	2	2	3	80	1	1	2	12010.3253	6	0.7	8.57	39	7.14	0.79	69.84	1.445	5.8	0.011	1	0.011	1	3	70.02498481	78.64051681	43.6	143.2	21.3	37	11050	103	6
83823	1	2	2	1	29	1	1	2	21819.18716	3	0.35	8.57	42	2.5	0.49	43.32	3.364	4.2	0.034	0	0.011	1	4	149.3099961	143.301199	66.8	150	29.7	8.1	8663.2	102	5.7
84156	1	2	2	1	29	4	3	3	18235.62653	3	0.35	8.57	38	2.86	0.74	65.42	0.824	4.7	0.015	0	0.011	1	4	92.78585111	120.3520585	92.9	166.8	33.4	6.7	17238	96	5.9
85393	1	2	2	3	80	4	1	2	16035.44417	3	0.35	8.57	39	4.28	0.99	87.52	1.152	4	0.03	0	0.028	0	2	53.96990729	62.34419486	76.5	163.7	28.5	16.9	9812.4	99	5.8
85535	1	2	1	1	35	4	3	3	17464.18463	3	0.35	8.57	44	3.93	0.98	86.63	0.994	5.4	0.016	0	0.011	1	3	87.03969176	101.0151982	70.5	171.9	23.9	12.9	22453.6	107	5.5
88075	1	2	1	2	41	2	1	2	34185.2596	3	0.35	8.57	43	4.64	0.94	83.1	0.644	6.9	0.011	1	0.011	1	4	107.1904274	117.1625237	84.8	178.8	26.5	10.2	21392.8	96	5.4
89646	1	2	2	3	71	4	1	2	16035.44417	3	0.35	8.57	43	3.93	0.93	82.21	1.287	4.5	0.026	0	0.011	1	2	59.43019928	70.82595601	72.3	165.7	26.3	10.6	10784.8	93	5.9
95071	1	2	2	1	38	3	1	1	42347.02257	3	0.35	8.57	38	2.86	0.54	47.74	1.174	4.9	0.019	0	0.018	0	4	126.3465783	130.289682	62.6	149.2	28.1	11.6	6364.8	93	4.9
97217	1	2	2	1	29	4	1	3	25227.91472	3	0.35	8.57	43	5.36	0.66	58.34	0.621	3.8	0.022	0	0.011	1	4	105.8818349	129.9254949	60	161.7	22.9	15	15823.6	83	4.7
95221	2	1	2	1	35	5	3	2	37770.0128	7	0.82	8.54	39	2.86	0.59	52.16	0.689	2.6	445	0	106	0	4	115.9933041	129.243739	59.5	156.8	24.2	3.9	4685.2	103	5.1
76232	2	1	1	1	29	1	1	3	31711.12443	4	0.47	8.51	44	3.21	0.82	72.49	3.116	7.7	36.1	0	13.9	0	4	111.0785161	119.498787	70.2	165.1	25.8	12.1	8574.8	103	5.3
76461	2	1	2	2	52	3	3	2	25387.09974	4	0.47	8.51	41	2.5	0.93	82.21	2.032	4.5	169	0	87.7	0	3	63.30878118	80.93879304	94.9	175	31	0.8	2121.6	103	5.3
82115	2	1	1	1	39	3	2	3	18368.87022	4	0.47	8.51	43	3.93	0.87	76.91	3.647	7.2	134	0	44.4	0	4	97.68923663	108.7153986	101.1	172.2	34.1	11.2	8398	103	5.3
75268	1	2	1	1	28	1	1	2	50210.95379	8	0.94	8.51	44	4.28	0.86	76.02	1.773	5.6	0.022	0	0.011	1	4	105.8897092	118.0083881	69.8	168.4	24.6	2.4	2828.8	103	5.5
79606	1	2	1	2	44	1	1	2	34445.11412	8	0.94	8.51	42	3.21	0.79	69.84	6.582	6.7	0.011	1	0.011	1	4	106.5505	109.2081332	89.1	167.5	31.8	29.4	5392.4	103	8.8
82965	1	2	2	1	38	1	1	1	44058.27254	8	0.94	8.51	41	5.36	0.66	58.34	2.879	5.2	0.011	1	0.011	1	4	100.2287196	121.9656729	115.9	159.4	45.6	10.6	11580.4	103	5.5
95869	1	1	1	3	66	4	1	3	16204.61825	14	1.65	8.48	40	5	1.18	104.31	2.461	6.2	0.035	0	0.011	1	3	61.76163626	67.11482623	90.2	185.1	26.3	6.5	13702	103	6
100819	2	2	1	1	30	4	3	2	16374.55154	10	1.18	8.47	41	4.28	0.91	80.44	0.508	4.2	276	0	159	0	4	97.8247321	112.9167883	58.9	163.6	22	8.1	18652.4	100	5.4
85107	2	1	1	1	24	2	1	2	53467.26801	5	0.59	8.47	37	3.93	0.73	64.53	1.513	6.1	166	0	35.8	0	4	159.9864515	150.4708895	70.3	167.3	25.1	2.1	5480.8	90	5.2
91557	2	1	1	3	60	4	1	2	13268.05781	5	0.59	8.47	40	3.57	1.08	95.47	1.705	5.7	330	0	75.1	0	3	69.74327403	76.68254536	100.7	176.4	32.4	7.1	8928.4	103	6
92400	2	1	1	1	23	2	3	2	53467.26801	5	0.59	8.47	41	2.86	0.77	68.07	5.363	7.4	41.3	0	24.9	0	4	151.7398397	148.2454072	119.8	171	41	5.3	2563.6	111	5.3
96505	2	1	2	2	40	5	2	2	62873.30685	5	0.59	8.47	36	4.64	0.84	74.26	1.118	5.6	235	0	48.8	0	3	75.09404172	97.78028768	120.8	168	42.8	2.5	6011.2	88	5.2
97338	2	1	2	1	37	5	2	2	51157.4008	5	0.59	8.47	37	3.57	0.65	57.46	1.084	4.7	307	0	76.2	0	4	102.5640095	123.4439552	98.1	170.7	33.7	12	6276.4	106	5.5
99848	2	1	2	1	39	3	3	3	51474.09962	5	0.59	8.47	42	2.86	0.75	66.3	1.027	5.5	366	0	250	0	3	86.02707184	110.6489781	69.4	170.9	23.8	8.1	12376	103	5.3
99929	2	1	1	1	39	3	1	3	39709.36833	5	0.59	8.47	34	5.71	0.7	61.88	18.516	8.9	273	0	252	0	4	125.5477099	118.8770942	95.9	187.8	27.2	8.2	11668.8	103	5.3
100210	1	1	2	3	60	3	2	1	102944.1446	5	0.59	8.47	38	3.57	0.71	62.76	1.039	5.4	0.011	1	0.011	1	3	83.9701861	101.0124315	99.3	163.3	37.2	23.3	10696.4	103	5.7
101256	1	2	2	1	34	4	3	2	13656.29275	10	1.18	8.47	38	3.21	0.71	62.76	1.705	5.9	0.029	0	0.011	1	4	94.23225834	121.2535226	138.6	161.9	52.9	39.1	37128	121	6.6
89152	1	2	2	1	20	1	3	2	24259.11598	5	0.59	8.47	47	1.79	0.7	61.88	1.423	4.8	0.011	1	0.011	1	4	106.6816506	135.7512518	83	169.3	29	2.5	3536	103	5.3
90281	1	2	2	2	46	1	3	1	20503.97509	5	0.59	8.47	40	4.64	0.56	49.5	4.742	2.9	0.011	1	0.011	1	4	116.5448617	121.7047975	79.4	163.7	29.6	31.3	6718.4	103	9.5
93776	1	2	2	1	32	4	2	2	22486.96769	10	1.18	8.47	41	4.28	0.81	71.6	0.429	4.6	0.011	1	0.028	0	3	81.94166732	107.3765939	55.4	157.8	22.2	4.6	12641.2	99	5.5
96700	1	1	1	3	68	3	2	1	66419.03525	5	0.59	8.47	40	7.5	1.2	106.08	1.84	5.3	0.04	0	0.021	0	3	60.20930047	65.04382166	95.1	172.4	32	12.8	15381.6	109	5.7
88389	1	1	2	3	68	3	3	2	182886.0092	6	0.71	8.45	42	6.07	0.51	45.08	2.427	3.5	0.011	1	0.011	1	4	119.9241535	107.5361386	86.4	153.2	36.8	4.8	3447.6	103	6.1
73566	2	1	2	2	56	3	2	2	16351.78314	4	0.48	8.33	41	3.21	0.55	48.62	2.958	3.5	362	0	154	0	4	114.3355383	114.1234045	61.8	152.8	26.5	1.3	1591.2	103	5.4
75301	2	1	1	2	48	3	2	2	30341.43992	1	0.12	8.33	42	2.5	0.63	55.69	1.242	2.9	180	0	133	0	4	135.927423	116.5326831	49.7	169.3	17.3	8.3	9900.8	114	5.1
77651	2	1	2	1	23	3	1	2	26995.72929	4	0.48	8.33	47	5	0.62	54.81	2.258	5.6	186	0	76.8	0	4	119.2864718	138.3349692	70.4	151.9	30.5	67.8	5038.8	94	5.1
78221	2	1	1	1	30	3	3	3	17858.30224	3	0.36	8.33	48	4.28	1.12	99.01	3.116	9.3	20.6	0	10.6	0	3	76.98122821	91.19410479	92.3	190.2	25.5	14.2	23249.2	103	5.3
94414	2	1	1	1	32	4	1	2	19359.35581	1	0.12	8.33	41	2.86	1.03	91.05	1.524	7.4	160	0	49	0	3	83.69094	98.01693151	118.1	169.8	41	2.3	7690.8	103	6.3
97465	2	2	1	1	38	1	1	1	32648.70044	1	0.12	8.33	40	5.71	0.92	81.33	1.863	5.2	65.8	0	17.3	0	4	92.07268875	105.5524755	94.4	183.2	28.1	4.3	14055.6	106	5.7
98437	2	1	2	1	32	4	3	2	16790.03672	5	0.6	8.33	40	5	0.66	58.34	0.723	2.9	265	0	139	0	4	103.7869637	127.216114	67.9	164.3	25.2	5.4	8398	103	5
98780	2	1	1	2	45	4	2	3	39570.64328	3	0.36	8.33	42	5.36	1.02	90.17	1.885	8	562	0	24.5	0	3	78.97894173	90.36520963	125.3	181.3	38.1	10.5	23602.8	105	6
102093	1	2	2	1	21	2	1	1	27859.688	1	0.12	8.33	41	6.07	0.77	68.07	0.847	4.8	0.037	0	0.011	1	4	114.6895266	141.6391965	69.6	155	29	5.3	10696.4	112	5.4
102276	1	1	2	3	79	4	1	2	18945.15408	1	0.12	8.33	37	2.86	0.8	70.72	1.005	4.3	0.011	1	0.011	1	3	69.19230675	78.1764222	78.6	163.4	29.4	62.5	18475.6	103	4.9
78040	1	2	2	2	59	3	3	1	24782.96719	1	0.12	8.33	44	4.28	0.69	61	2.552	2.7	0.011	1	0.011	1	3	87.08174936	103.7099533	57.5	160.3	22.4	6.1	2386.8	103	5.7
79808	1	1	2	1	33	4	2	2	29559.5884	3	0.36	8.33	44	2.5	0.82	72.49	1.287	4.3	0.028	0	0.016	0	3	80.28648387	105.2871821	87.8	165.2	32.2	4.7	8663.2	103	4.5
84830	1	2	1	1	25	3	3	1	42427.01129	1	0.12	8.33	49	5.36	0.8	70.72	1.129	5.1	0.011	1	0.011	1	4	117.7851073	124.1578009	69.8	175.5	22.7	5.1	9458.8	103	5.1
86100	1	2	1	1	33	1	1	1	26689.37836	4	0.48	8.33	48	5	0.95	83.98	2.382	5.8	0.011	1	0.011	1	4	91.30334283	105.7748128	86.9	172.8	29.1	16	22100	98	5.3
87772	1	2	2	1	36	1	1	1	24386.55229	4	0.48	8.33	43	4.64	0.52	45.97	1.073	3.9	0.011	1	0.011	1	4	133.4272969	133.7839375	60.6	155.5	25.1	1.6	1768	100	5.4
96308	1	1	1	2	53	1	1	2	12935.88872	1	0.12	8.33	42	6.07	1.1	97.24	3.41	7.7	0.03	0	0.036	0	3	70.02335071	79.04087732	84.2	165.2	30.9	56.2	17326.4	123	5.7
97644	1	2	1	1	24	2	2	2	45357.45811	1	0.12	8.33	50	6.07	1.04	91.94	3.421	7.1	0.039	0	0.019	0	4	106.3411403	118.9796669	128.1	174	42.3	147	44288.4	103	7.2
100329	1	2	2	1	27	2	1	2	30479.7904	7	0.85	8.24	38	3.57	0.58	51.27	1.411	4.4	0.017	0	0.011	1	4	151.1408377	159.3461092	84.2	158.3	33.6	14	9193.6	103	5.8
98169	1	2	2	1	28	2	3	2	40668.33975	7	0.85	8.24	41	2.14	0.41	36.24	0.779	5.1	0.011	1	0.011	1	4	223.8818685	177.3587557	75	152.7	32.2	2.5	4331.6	103	5.1
98823	1	2	2	2	51	2	1	2	14495.83125	7	0.85	8.24	40	2.14	0.45	39.78	4.55	3.8	0.011	1	0.011	1	4	178.0330316	146.3471672	71.9	145.4	34	1.4	884	103	12.1
102488	1	2	1	1	29	2	1	3	22671.99152	6	0.73	8.22	45	6.07	0.76	67.18	0.813	4.3	0.011	1	0.011	1	4	146.9653622	142.8926992	76.5	163.7	28.5	8.4	12022.4	103	5.4
92690	1	2	2	3	61	4	3	2	21212.68218	6	0.73	8.22	40	3.93	0.8	70.72	1.919	5.2	0.022	0	0.011	1	3	72.92125803	88.71341913	83	166.7	29.9	62.2	2386.8	103	6
94446	1	2	2	1	28	2	1	3	26133.21627	6	0.73	8.22	39	3.21	0.63	55.69	1.016	5.1	0.011	1	0.011	1	4	136.374289	153.983959	87.4	165.7	31.8	63.8	25547.6	86	5.3
87853	1	1	1	1	36	1	1	1	24494.46889	5	0.61	8.2	45	4.28	0.6	53.04	3.161	5.9	0.011	1	0.011	1	4	152.4481288	129.3497417	97.2	164.9	35.7	80.8	11315.2	105	5.9
88529	1	2	2	1	35	2	2	1	36001.73948	5	0.61	8.2	39	4.64	0.58	51.27	0.892	5.9	0.043	0	0.011	1	4	143.3847146	150.6383159	114.8	162.9	43.3	7.5	12022.4	111	6.1
88699	1	2	2	2	42	1	1	1	20503.97509	5	0.61	8.2	41	3.57	0.74	65.42	1.129	2.6	0.011	1	0.011	1	3	86.06546974	109.8484045	97.3	163.9	36.2	9.5	19094.4	103	5.6
90547	1	2	2	1	28	1	1	3	22264.06901	5	0.61	8.2	44	3.93	0.46	40.66	1.073	5.1	0.011	1	0.011	1	4	161.7507622	147.3424067	72.3	147	33.5	13	5657.6	86	5.6
98804	1	2	2	1	39	5	3	2	25669.47203	9	1.1	8.18	42	3.93	0.72	63.65	1.818	7	0.033	0	0.011	1	4	90.17665837	115.3958814	75	154.6	31.4	12.4	8928.4	101	5.3
101664	2	1	2	2	47	3	2	3	36128.13667	4	0.49	8.16	36	4.64	0.87	76.91	1.106	3.8	142	0	34.4	0	3	69.79123304	89.78713719	76.4	166.3	27.6	8.6	9812.4	109	5.9
102541	2	1	1	1	26	5	1	2	72225.14241	4	0.49	8.16	41	5	1.22	107.85	3.003	7.3	10.9	0	7.96	0	3	71.80244194	85.89163106	77.3	185.3	22.5	2.2	9370.4	103	5.2
78762	2	1	1	1	24	2	2	2	27352.60044	4	0.49	8.16	44	2.5	0.73	64.53	2.1	6.5	24.5	0	15.3	0	4	159.9864515	150.4708895	89.5	163.8	33.4	8.6	4685.2	117	5.4
83828	2	2	2	1	39	1	2	1	29007.79869	4	0.49	8.16	42	3.57	0.55	48.62	1.219	4.1	18.1	0	10.8	0	4	123.0487752	128.5989713	71.3	162	27.2	3.4	7072	101	5.6
84265	2	1	1	3	76	1	1	1	7945.16747	4	0.49	8.16	42	7.5	0.88	77.79	1.174	7.9	211	0	91.3	0	3	84.19763362	83.43980711	78.6	168.5	27.7	49.1	9900.8	102	5.8
89829	1	2	2	1	39	1	1	2	22185.81587	4	0.49	8.16	41	3.21	0.54	47.74	1.276	5.8	0.02	0	0.011	1	4	125.6821033	129.3776542	71.7	150.3	31.7	7.9	10166	106	5.5
92276	1	2	2	3	68	2	1	1	6651.702308	4	0.49	8.16	42	5.36	0.7	61.88	0.576	4.2	0.011	1	0.011	1	4	100.8560898	112.3029609	45.5	150.9	20	6.4	12199.2	102	6.5
94852	1	2	1	1	33	1	1	1	31495.83967	4	0.49	8.16	41	5	0.75	66.3	1.919	6.6	0.011	1	0.011	1	4	119.9386126	120.5279598	108	173.6	35.8	6.2	10431.2	103	5.2
95540	1	2	1	3	68	1	1	1	6142.421759	4	0.49	8.16	43	5	0.81	71.6	1.648	5.8	0.011	1	0.011	1	4	94.76479504	91.3217739	71.7	155	29.8	1	1237.6	103	5.4
96269	1	2	2	1	33	1	1	3	15889.94266	4	0.49	8.16	35	3.57	0.54	47.74	1.344	4.1	0.025	0	0.011	1	4	130.0173246	134.9471701	63.8	148.9	28.8	3.7	6718.4	101	5.7
99121	1	2	2	1	20	1	3	3	20517.48899	4	0.49	8.16	41	5.71	0.86	76.02	0.948	3.9	0.011	1	0.011	1	3	84.12433654	109.8375456	82.7	158.1	33.1	17.6	21392.8	97	5.7
73881	2	1	1	1	38	2	3	2	32080.7353	7	0.86	8.14	42	3.21	0.89	78.68	2.077	7.1	89.3	0	25.6	0	4	115.9440672	125.7095785	110.7	174.2	36.5	4.3	12376	103	5.6
84196	2	1	1	1	32	5	1	1	15532.70448	14	1.72	8.14	42	5.36	0.91	80.44	0.802	4.8	88.9	0	39.7	0	4	96.551458	111.3414862	64.9	166.3	23.5	10.3	11050	103	5.1
85976	1	1	1	1	37	5	3	1	15532.70448	14	1.72	8.14	46	6.43	0.96	84.86	1.987	6.9	0.017	0	0.011	1	3	88.13574822	101.7418781	68.4	174.8	22.4	3.4	4066.4	103	5.6
88050	1	2	2	2	58	5	2	2	11912.95605	14	1.72	8.14	43	6.07	0.57	50.39	0.96	4.8	0.015	0	0.011	1	4	108.9397785	111.2166254	47.1	159.6	18.5	1.6	2210	100	5.8
90703	1	2	2	1	35	5	3	1	12817.56984	14	1.72	8.14	45	5.71	0.53	46.85	1.242	5.9	0.011	1	0.011	1	4	131.2749276	133.8853519	50.7	158.6	20.2	1.5	2740.4	105	5
93619	1	2	2	2	44	5	1	1	13508.7377	14	1.72	8.14	42	2.86	0.53	46.85	0.7	3.7	0.02	0	0.011	1	4	125.3160528	125.6829312	51.9	149.3	23.3	2.5	2917.2	98	5.6
94878	2	2	2	1	37	4	2	3	34383.34496	6	0.74	8.11	39	3.57	0.82	72.49	0.914	5.8	13	0	5.63	0	3	78.44329328	102.3699512	95.6	171.5	32.5	12.8	20508.8	103	5.5
101286	1	1	2	2	52	4	2	2	15819.73068	6	0.74	8.11	38	5.36	0.97	85.75	1.479	6.4	0.016	0	0.011	1	3	60.30574596	77.50639966	99.7	161.4	38.3	6.3	14232.4	103	5.5
85908	1	2	2	2	51	4	1	2	15436.31957	3	0.37	8.11	52	4.64	0.61	53.92	2.258	3.6	0.011	1	0.011	1	4	103.4033428	114.2442329	63.4	159.6	24.9	4	7072	90	5.7
88261	1	2	2	1	31	2	2	3	21104.27566	3	0.37	8.11	44	2.86	0.52	45.97	1.219	4.2	0.011	1	0.011	1	4	166.6979624	160.5983827	78.7	162.2	29.9	11	8751.6	107	6.2
92649	1	2	1	3	78	2	3	1	7585.437588	3	0.37	8.11	47	6.07	0.58	51.27	0.914	3	0.011	1	0.011	1	4	164.2288908	113.1797414	57.9	164.3	21.4	4.7	4685.2	100	5.1
74112	2	2	2	1	28	2	3	3	35194.78661	4	0.5	8	38	2.5	0.61	53.92	0.768	4	4.12	0	1.05	0	4	141.5470634	155.6270217	121	174.2	39.9	10.3	21127.6	101	5.2
75220	2	1	2	1	39	4	1	3	25054.68274	2	0.25	8	41	2.86	0.87	76.91	1.027	6.2	255	0	30.2	0	3	72.48541358	94.97736938	96.2	165.5	35.1	20	25459.2	95	5.8
77896	2	1	2	2	41	3	1	2	23059.10936	2	0.25	8	44	5.36	0.84	74.26	1.366	4.4	217	0	237	0	3	74.71856714	97.09582567	48.7	161.6	18.6	5.6	2386.8	99	5.3
80633	2	2	2	1	30	4	1	2	25054.68274	2	0.25	8	38	2.5	0.79	69.84	0.542	4	397	0	41	0	3	85.4524809	111.7336366	68.1	158.8	27	18	31912.4	94	5.6
81968	2	1	2	1	26	3	1	3	42790.75338	2	0.25	8	41	3.21	0.6	53.04	1.163	2.8	399	0	121	0	4	120.8414204	136.9193497	60.1	167.8	21.3	61	31116.8	67	5.2
82110	2	1	1	1	27	3	1	3	31174.07474	2	0.25	8	45	3.21	0.89	78.68	2.529	5.4	271	0	124	0	4	102.5357086	117.1772228	70.3	182.1	21.2	6.2	19713.2	75	5.1
85604	2	1	1	1	30	3	2	1	37047.09602	2	0.25	8	48	5	1.24	109.62	2.529	8.2	188	0	28.9	0	3	68.45005624	82.12609927	105.1	183.8	31.1	2.1	4508.4	103	5.5
86067	2	1	1	2	51	2	1	2	19910.10483	6	0.75	8	38	4.64	0.95	83.98	3.489	6.7	46.5	0	37.7	0	4	101.3003352	108.0319398	76.7	165.7	27.9	5	16884.4	103	5.6
86212	2	1	2	1	32	1	2	2	31115.35218	2	0.25	8	37	2.14	0.64	56.58	2.179	4	8.33	0	4.67	0	4	107.538709	128.5105755	148.2	156.2	60.7	19.1	19359.6	103	6
91559	2	1	2	1	30	3	1	1	51576.52807	2	0.25	8	46	4.28	0.74	65.42	1.321	4.6	180	0	53.5	0	4	92.14948973	119.5095941	66.8	163	25.1	4.7	5392.4	103	5.4
91976	2	1	1	2	40	3	3	1	41870.84953	2	0.25	8	46	3.57	0.94	83.1	2.043	7.3	75.9	0	66.5	0	3	88.88537876	101.8019351	77.1	172.3	26	6.5	6188	113	5.6
101775	1	2	1	1	36	5	3	2	21536.30341	4	0.5	8	42	4.64	0.96	84.86	1.603	4.5	0.046	0	0.011	1	3	88.62732433	102.4590918	71.1	173.9	23.5	1.6	4066.4	97	5.5
74176	1	2	2	2	51	5	1	1	11949.44308	4	0.5	8	44	2.86	0.62	54.81	1.152	4.4	0.023	0	0.02	0	4	101.4811076	113.6346911	50.1	154.3	21	5.8	8486.4	105	5.3
76609	1	2	2	1	21	5	3	2	18235.90011	4	0.5	8	46	2.86	0.61	53.92	0.44	3.4	0.03	0	0.011	1	4	123.8114494	141.0447193	48.5	157.8	19.5	13.4	15470	82	5.1
83047	1	2	1	1	31	5	2	1	13186.60618	4	0.5	8	47	5.71	0.81	71.6	1.016	7.1	0.019	0	0.011	1	4	111.1475549	118.4273863	63.1	173.9	20.9	0.8	1768	106	5.1
85147	1	2	2	1	25	1	1	1	24259.11598	2	0.25	8	42	3.57	0.72	63.65	1.694	4.8	0.017	0	0.011	1	4	98.69574538	127.3212312	60.5	148.3	27.5	24.5	25370.8	103	5
96805	1	2	2	3	64	2	1	1	7113.456046	2	0.25	8	40	4.28	0.75	66.3	1.581	3.5	0.019	0	0.011	1	4	94.29080448	107.5875594	100.9	163.3	37.8	3	6806.8	114	5.7
79972	2	1	2	1	34	5	3	2	16968.54032	7	0.88	7.95	44	3.57	0.72	63.65	1.739	5	342	0	42.8	0	4	92.72354622	119.5209582	71.8	156.4	29.4	34	17238	91	4.7
80312	2	1	1	2	40	5	1	1	15895.58252	7	0.88	7.95	44	4.64	1.01	89.28	0.666	6.1	213	0	14.2	0	3	81.81501326	94.54920926	81.4	171.9	27.5	3.3	3447.6	105	5.4
83396	2	1	1	1	21	5	1	2	20650.6694	7	0.88	7.95	49	3.93	0.68	60.11	0.689	5	250	0	40.5	0	4	147.2015037	136.5167181	48.8	170.9	16.7	12.3	9193.6	99	5
79831	1	2	1	2	44	3	3	1	20038.21349	7	0.88	7.95	48	3.57	0.99	87.52	0.677	6.3	0.011	1	0.011	1	3	82.12098328	93.84107483	73.7	176.2	23.7	0.7	1768	100	4.7
82023	1	2	2	2	41	3	3	1	20205.31225	7	0.88	7.95	44	1.79	0.64	56.58	0.768	4	0.011	1	0.011	1	4	102.2622022	120.6374379	61.6	167.2	22	7.1	3094	86	5.4
80016	2	2	1	2	40	1	2	3	24762.30208	5	0.63	7.94	41	3.21	0.74	65.42	1.152	5.9	43.9	0	8.29	0	4	117.1457308	115.379456	83.4	165.7	30.4	6.5	12641.2	111	5.2
82680	2	1	1	2	41	3	1	3	21099.88435	5	0.63	7.94	45	2.86	0.87	76.91	1.152	5.7	375	0	118	0	4	96.70250143	107.1987101	71.2	170	24.6	1.1	1060.8	103	5.3
83172	2	1	1	1	23	1	1	2	27116.33699	5	0.63	7.94	46	6.43	0.99	87.52	1.931	6.9	2.48	0	0.378	0	4	93.67943946	108.7573846	92.9	179.8	28.7	4.2	12464.4	83	5.7
83643	2	1	2	1	29	3	1	3	36668.68212	5	0.63	7.94	48	3.21	0.85	75.14	1.31	4.5	384	0	84.9	0	3	79.07254556	104.3568323	56.9	159.9	22.3	0.7	1149.2	103	5.1
90297	2	1	2	1	21	4	3	1	27666.60099	5	0.63	7.94	44	2.86	0.64	56.58	0.723	3	432	0	53.6	0	4	117.1385239	138.8344152	57.1	158.8	22.6	18.5	17061.2	103	5.4
74530	1	2	2	2	45	1	2	1	14954.8779	5	0.63	7.94	39	3.57	0.64	56.58	1.253	5.6	0.02	0	0.011	1	4	100.347862	117.2948918	66.7	159.2	26.3	7.6	16619.2	91	5.9
76574	1	2	2	1	38	1	3	1	23015.09341	5	0.63	7.94	39	5.36	0.95	83.98	1.479	4.1	0.011	1	0.011	1	3	65.83439416	87.36925032	102.5	169.2	35.8	1.8	14939.6	103	5.3
73918	2	1	1	1	32	4	1	2	21527.63823	6	0.76	7.89	42	4.64	0.93	82.21	0.666	4	196	0	49.5	0	4	94.15931284	108.8783806	75.6	180.5	23.2	1.9	3182.4	80	5.4
76140	2	1	2	1	27	3	1	3	68920.74197	6	0.76	7.89	42	5	0.62	54.81	3.5	5.6	149	0	26.3	0	4	115.4662603	134.5020711	104.8	160.8	40.5	7.6	12994.8	103	5.6
84380	2	1	1	1	35	3	3	1	29909.73277	3	0.38	7.89	45	4.28	0.84	74.26	3.726	6.2	99.6	0	47	0	4	103.9857766	113.4377738	148.1	188.6	41.6	1.8	3270.8	103	6.3
98148	2	1	2	1	37	3	2	2	47158.4852	6	0.76	7.89	44	2.14	0.89	78.68	2.371	6.3	211	0	130	0	3	71.36757438	94.09458555	56.7	161.6	21.7	18.1	22365.2	96	5.2
101711	1	2	1	2	43	1	1	1	38151.92229	14	1.78	7.87	46	6.07	0.82	72.49	2.179	7.7	0.011	1	0.011	1	4	102.5422321	108.3061146	104.6	171.6	35.5	13.5	11138.4	103	5.5
99257	1	2	2	2	49	1	2	1	39186.4115	14	1.78	7.87	34	3.21	0.68	60.11	1.524	4.4	0.011	1	0.011	1	4	91.96379072	111.7928099	78.9	155	32.8	12.1	14144	112	5.8
101669	2	1	2	1	28	3	1	1	73778.84427	4	0.51	7.84	36	3.93	0.8	70.72	1.445	6.5	354	0	90.9	0	3	85.40888035	111.8572447	99.8	153.5	42.4	5.2	9900.8	96	5
96085	2	2	1	1	25	3	1	1	53040.61311	4	0.51	7.84	40	4.64	1.25	110.5	3.364	6.6	395	0	109	0	3	70.37559374	84.36172741	100.9	179.4	31.4	25.8	29172	74	5.5
101464	1	2	2	2	50	3	3	2	45649.20669	12	1.53	7.84	43	4.64	0.77	68.07	1.14	2.9	0.037	0	0.018	0	3	79.34886997	99.68463541	50.2	156	20.6	16.7	12199.2	100	5.2
86879	1	2	2	3	63	2	1	3	7895.568095	4	0.51	7.84	39	6.07	0.57	50.39	1.705	4.4	0.016	0	0.04	0	4	129.8371156	124.4512869	75.5	158.9	29.9	9.2	6718.4	112	5.6
84454	2	1	2	3	60	4	3	2	18777.5904	6	0.77	7.79	41	2.5	0.57	50.39	2.992	5.7	410	0	77.3	0	4	108.1926272	109.6650423	82.3	156.5	33.6	6.1	7248.8	102	7
84920	2	2	1	1	35	4	1	1	21715.2663	6	0.77	7.79	48	5.36	0.91	80.44	0.948	5.7	28.7	0	3.42	0	4	94.81094361	109.019644	85.8	180.4	26.4	3.2	5569.2	94	5.5
85019	2	1	2	1	36	4	1	2	20413.56964	6	0.77	7.79	37	3.93	0.66	58.34	0.598	4.6	188	0	52.6	0	4	101.3348537	123.6912901	112.8	165.3	41.3	37.5	9547.2	87	5.4
87712	2	1	2	1	33	4	2	2	18018.80851	6	0.77	7.79	37	2.14	0.54	47.74	0.621	3	44.7	0	10.6	0	4	130.0173246	134.9471701	60.2	163.5	22.5	11	18740.8	85	5.4
85183	2	1	1	1	33	1	3	1	26689.37836	7	0.9	7.78	43	3.21	0.85	75.14	3.997	6.1	138	0	41.5	0	4	103.8078697	114.4845301	114.7	179	35.8	20.6	13790.4	103	6.3
88453	1	2	2	2	59	1	3	2	15105.96556	7	0.9	7.78	40	3.93	0.64	56.58	2.123	3.5	0.011	1	0.011	1	4	94.97893721	106.3086438	66.1	153.8	27.9	3	3182.4	103	8.6
89750	1	2	2	1	33	1	2	1	24386.55229	7	0.9	7.78	40	3.93	0.52	45.97	2.393	3	0.017	0	0.011	1	4	135.8050018	136.6331964	72.8	160.2	28.4	16.9	8574.8	103	5.6
101885	1	2	2	2	43	3	3	1	34006.27182	14	1.81	7.73	42	4.64	0.76	67.18	0.914	4.2	0.016	0	0.011	1	3	83.05943489	106.1268454	63.2	172.5	21.2	4.9	6983.6	93	5.4
98495	1	2	1	2	48	3	2	1	29773.77389	14	1.81	7.73	43	5	1.02	90.17	0.689	5	0.011	1	0.011	1	3	77.95096201	88.48079292	77.1	176.1	24.9	3.2	13083.2	102	5.3
77800	2	1	2	1	24	4	1	2	30571.92122	6	0.78	7.69	37	2.86	0.73	64.53	0.768	3	160	0	33.6	0	4	97.94550084	126.4117656	79.2	158.9	31.4	10.7	18210.4	103	5.4
92333	2	1	1	2	40	4	3	3	24301.31746	2	0.26	7.69	41	3.93	1.05	92.82	0.542	5.3	286	0	136	0	3	78.22893526	90.84495329	56.6	164.2	21	5.7	10784.8	103	5.4
96557	2	1	1	1	38	4	2	3	27012.20501	4	0.52	7.69	44	4.64	1.22	107.85	3.872	5.8	62.4	0	7.58	0	3	66.47873303	78.94812716	90.4	182.8	27.1	1.8	19006	103	5.9
100644	1	2	2	1	31	3	3	2	30442.53281	1	0.13	7.69	47	5.36	0.66	58.34	1.637	4	0.035	0	0.015	0	4	104.4580294	128.1129043	62.7	161.2	24.1	257	14674.4	99	5.3
82724	1	2	2	1	28	1	3	2	37618.48626	2	0.26	7.69	38	2.86	0.55	48.62	2.235	6	0.011	1	0.011	1	4	131.6104366	138.9299122	119.4	166.3	43.2	8.2	7779.2	96	5.2
83576	1	2	2	3	65	3	1	2	52546.28338	5	0.65	7.69	43	5	0.64	56.58	1.535	5.2	0.011	1	0.011	1	4	93.12983909	101.9210922	106.6	155.6	44	4.5	7514	81	5.8
86031	1	2	2	1	22	1	3	2	21394.53345	6	0.78	7.69	43	5	0.6	53.04	0.395	2.8	0.018	0	0.011	1	4	125.0096694	140.8211329	64.8	155.8	26.7	2.4	3624.4	89	5.2
86515	1	1	1	3	61	1	1	1	7396.064056	6	0.78	7.69	42	5.71	0.78	68.95	0.982	5.7	0.011	1	0.011	1	4	101.1903087	97.42402329	79.7	162.4	30.2	4.6	8221.2	90	5.4
87086	1	2	2	3	60	1	1	1	7425.492723	6	0.78	7.69	47	6.07	0.58	51.27	2.1	2.9	0.011	1	0.011	1	4	106.0428388	109.0393435	62.1	155.5	25.7	3.4	3978	95	5.6
90046	1	2	1	3	61	2	1	1	7542.866326	9	1.17	7.69	42	4.64	1.02	90.17	0.474	5.9	0.011	1	0.011	1	3	89.9899714	93.59931541	67.6	169.2	23.6	1.7	6188	111	5.9
90569	1	2	2	1	36	1	2	1	21506.92173	6	0.78	7.69	41	3.93	0.64	56.58	2.123	3.9	0.011	1	0.011	1	4	104.9979588	124.9498855	94.9	150.1	42.1	8.5	5392.4	85	5.4
90986	1	2	2	3	74	3	3	2	99216.79039	1	0.13	7.69	40	6.07	0.75	66.3	1.908	6	0.011	1	0.011	1	3	75.53830177	86.5308769	112.7	155.1	46.8	95.5	17680	112	6
91225	1	2	1	2	43	1	1	1	33519.93246	6	0.78	7.69	46	8.57	0.7	61.88	2.439	6	0.011	1	0.011	1	4	123.0837768	115.5833227	85.2	165.7	31	0.6	2121.6	120	6.6
92681	1	2	2	1	25	2	3	2	40229.13035	12	1.57	7.64	45	3.93	0.84	74.26	1.964	5	0.022	0	0.011	1	4	100.1254442	125.9203781	54.8	160.4	21.3	3.3	1502.8	88	4.9
102621	2	1	2	1	32	4	1	2	22034.55321	9	1.18	7.63	38	2.5	0.95	83.98	0.519	6.8	149	0	64.8	0	3	68.17159698	91.13036678	61	162.4	23.1	34.3	38100.4	88	5.2
94320	2	1	1	1	33	4	2	2	28244.01812	9	1.18	7.63	41	5.71	1.22	107.85	0.474	6.8	218	0	45.6	0	3	68.41013923	81.77029969	64.2	179.3	20	28.4	43846.4	86	5.4
99807	2	1	1	1	27	1	3	2	46912.45685	15	1.98	7.58	47	6.78	0.94	83.1	2.19	6.8	210	0	50.3	0	4	96.26793621	111.5361894	76.9	168.2	27.2	14.8	13348.4	98	4.9
94366	1	2	1	1	25	5	3	3	14649.47116	10	1.32	7.58	48	6.07	0.85	75.14	0.542	7.4	0.011	1	0.011	1	4	109.8264098	121.1024189	78.9	176.6	25.3	12.4	23337.6	106	5.1
88227	1	2	1	1	20	3	2	2	123916.3822	14	1.85	7.57	47	4.64	0.95	83.98	0.779	4.8	0.035	0	0.011	1	4	101.0731775	115.8889518	62	168.4	21.9	4.2	5834.4	103	4.8
88540	2	1	2	1	22	3	1	2	53514.6908	4	0.53	7.55	47	3.57	0.62	54.81	0.79	3.8	282	0	85.6	0	4	120.3677493	139.3101402	76.7	170.3	26.4	3	6630	103	4.8
75056	2	1	2	2	53	3	1	2	18034.70703	7	0.93	7.53	41	5	0.81	71.6	1.016	2.9	538	0	279	0	3	73.96431519	92.64966259	45.3	164.6	16.7	26	16972.8	103	5.8
81408	2	1	2	1	30	3	1	1	20097.97175	7	0.93	7.53	44	2.86	1.02	90.17	0.802	5.7	662	0	221	0	3	63.62997331	85.89989527	57.7	157.8	23.2	27	6541.6	103	5.4
88030	2	1	1	1	27	1	1	3	39609.2376	14	1.86	7.53	42	6.07	1.05	92.82	5.814	5.2	5.4	0	2.81	0	3	84.72639994	99.53150603	78.3	164.1	29.1	11.8	27404	103	4.8
85823	1	2	2	1	28	1	1	3	33454.96903	14	1.86	7.53	41	3.21	0.57	50.39	1.626	4.5	0.019	0	0.011	1	4	126.2959111	137.3068673	63.9	156.7	26	4.2	7956	103	5.7
87172	2	2	1	2	42	2	1	2	33062.50941	3	0.4	7.5	40	3.93	0.84	74.26	0.96	4.7	67.3	0	28.9	0	4	121.4514674	125.165855	76.8	170.7	26.4	7.9	15558.4	110	5.7
98923	2	1	2	2	48	4	3	2	11753.99536	3	0.4	7.5	37	3.57	0.8	70.72	1.31	6.3	160	0	99.3	0	3	76.55686447	97.19615555	104.7	159.8	41	7.8	17149.6	103	5.8
101811	1	2	1	3	69	2	3	1	14438.71946	3	0.4	7.5	48	7.85	1.21	106.96	1.434	6.6	0.011	1	0.011	1	3	72.06426902	74.22156218	79.7	168.9	27.9	36.4	3359.2	103	5.4
89710	1	1	2	3	79	1	1	2	11252.31197	3	0.4	7.5	42	7.14	0.78	68.95	1.423	3.9	0.049	0	0.045	0	3	71.24370274	80.23983763	78	148.7	35.3	1.5	2917.2	100	5.3
94168	1	1	2	3	66	2	1	1	11262.01836	3	0.4	7.5	44	7.5	0.66	58.34	1.829	3.8	0.011	1	0.011	1	4	108.5984066	116.1181238	80.8	157.8	32.4	5	3270.8	103	5.2
94532	1	2	2	1	36	1	3	1	23189.57204	6	0.8	7.5	45	4.64	0.4	35.36	3.139	3.5	0.011	1	0.011	1	4	180.6073067	145.8449302	72.6	155.1	30.2	1	1060.8	103	5
97139	1	1	1	1	29	1	1	1	18443.77334	6	0.8	7.5	48	6.78	0.99	87.52	1.219	5.4	0.011	1	0.011	1	3	89.37339189	104.2687689	64.9	167.3	23.2	3.8	7337.2	103	5.2
73850	2	1	1	1	30	3	2	1	19608.43341	5	0.67	7.46	47	3.21	0.89	78.68	1.185	4.5	107	0	35.8	0	4	100.3659423	114.733686	69.5	174.7	22.8	19	26873.6	103	5.5
78010	2	1	1	3	73	5	1	1	12097.2153	5	0.67	7.46	39	6.07	0.96	84.86	3.85	6.4	365	0	83.8	0	3	76.7790095	79.00829617	64.2	178.8	20.1	32	11580.4	103	5.7
81585	2	1	1	1	36	3	3	3	15845.80681	5	0.67	7.46	48	3.21	1.04	91.94	1.648	6.5	458	0	159	0	3	80.8075924	94.35834057	84.8	182.5	25.5	38.6	23160.8	103	5.2
74047	1	2	2	2	40	1	1	3	23360.21533	5	0.67	7.46	37	4.28	0.51	45.08	1.592	5.3	0.018	0	0.011	1	4	133.5635004	130.910801	65.1	157.1	26.4	12.9	3801.2	107	5.5
78814	1	1	2	2	42	1	1	3	23360.21533	5	0.67	7.46	42	5	0.73	64.53	1.039	4.5	0.011	1	0.011	1	3	87.42744113	111.3971218	62.6	153.7	26.5	1.5	2121.6	82	5.3
79148	1	2	1	1	33	1	1	3	39599.18551	5	0.67	7.46	41	4.64	0.85	75.14	2.563	6.2	0.035	0	0.015	0	4	103.8078697	114.4845301	98.4	170.6	33.8	9	17414.8	103	5.7
81366	1	2	1	1	38	2	1	3	39599.18551	5	0.67	7.46	45	6.07	0.87	76.91	1.321	5.4	0.015	0	0.011	1	4	119.0253263	126.8893726	71.8	159	28.4	3.9	7514	110	5.8
102726	2	1	1	3	62	4	2	1	7042.24818	7	0.94	7.45	44	3.57	0.94	83.1	1.231	8.4	574	0	105	0	3	81.31918037	87.22470318	100.5	178.4	31.6	25.3	17768.4	106	4.9
96793	1	2	1	2	54	4	1	1	29026.54064	7	0.94	7.45	41	2.86	0.91	80.44	0.858	6.1	0.011	1	0.011	1	3	86.82171269	95.39826602	107	175.1	34.9	24	16442.4	106	5.7
74434	2	2	2	1	36	4	1	1	21264.00896	4	0.54	7.41	36	2.14	0.77	68.07	1.761	8.4	68.4	0	8.75	0	3	84.82077758	109.9863389	166.4	168.9	58.3	36.8	9989.2	103	5.9
74524	2	2	1	2	47	1	1	1	22173.26924	4	0.54	7.41	44	3.57	0.72	63.65	1.727	4	30.3	0	8.96	0	4	117.0147159	111.0871455	84.7	175.7	27.4	5.5	9989.2	103	5.4
74560	2	1	1	1	36	3	2	1	12423.09999	4	0.54	7.41	44	2.5	0.94	83.1	1.694	6.1	230	0	63.6	0	4	90.80695189	104.7029792	112	187.6	31.8	1.2	1856.4	103	5
75335	2	2	1	1	30	4	1	2	19725.40805	4	0.54	7.41	41	2.5	0.87	76.91	1.863	8.4	17.1	0	4.09	0	4	103.0332067	115.8104705	106.7	176.7	34.2	5.8	14144	103	5.4
75691	2	1	2	3	70	4	3	2	18399.18767	4	0.54	7.41	41	3.21	0.84	74.26	3.579	6	248	0	106	0	3	67.02992844	79.20065359	77.3	160	30.2	16.4	12906.4	103	6
79279	2	1	2	2	49	4	2	2	22039.09696	4	0.54	7.41	42	2.5	0.68	60.11	1.253	4.8	377	0	87.3	0	4	91.96379072	111.7928099	78.9	157.1	32	6.4	5746	103	6
80694	2	1	2	1	34	3	2	1	16268.72349	4	0.54	7.41	43	3.21	0.8	70.72	0.802	5.7	195	0	77.7	0	3	82.10807849	107.2406922	86.6	164.6	32	0.9	1237.6	103	5.3
90612	2	1	1	2	50	3	1	1	30140.42299	8	1.08	7.41	44	6.78	0.93	82.21	1.208	5.7	249	0	27	0	3	86.00383458	95.94627658	76.7	171.4	26.1	7.4	6541.6	103	5.5
99545	2	1	1	1	29	1	1	1	18410.30036	6	0.81	7.41	47	3.93	0.75	66.3	7.35	7.6	11	0	4.41	0	4	123.126223	123.9626384	84.7	163.9	31.5	39.3	28288	103	5.4
101073	1	1	1	3	62	1	1	1	7176.526291	6	0.81	7.41	40	5.71	0.78	68.95	2.089	6.7	0.021	0	0.011	1	4	100.8568417	96.74205513	63.6	164.6	23.5	12.1	20685.6	103	5.5
74653	1	1	2	1	29	2	1	2	19370.33012	4	0.54	7.41	43	1.79	0.49	43.32	0.824	4.1	0.011	1	0.011	1	4	180.9637152	166.0860897	74.9	156.4	30.6	2.5	3536	86	4.6
78187	1	2	2	2	41	1	1	1	17825.93927	4	0.54	7.41	40	4.64	0.55	48.62	2.1	2.9	0.011	1	0.011	1	4	121.8058894	126.8048871	60.7	149.7	27.1	3.9	6718.4	103	5.4
79100	1	2	2	1	28	1	3	2	19370.33012	4	0.54	7.41	45	1.07	0.67	59.23	0.824	4.2	0.011	1	0.011	1	4	104.8041672	130.1956506	59.7	157.4	24.1	1.5	3182.4	103	4.4
80275	1	1	1	1	24	1	3	2	27116.33699	4	0.54	7.41	49	2.86	0.76	67.18	1.129	5.9	0.018	0	0.011	1	4	126.0074669	127.6969021	51.4	173.1	17.2	2.7	2828.8	80	5
86461	1	2	2	1	31	2	3	1	22875.99731	14	1.89	7.41	45	3.21	0.63	55.69	1.535	5.5	0.031	0	0.011	1	4	133.5854494	150.7728787	97.8	161.7	37.4	7.6	9900.8	103	5.8
84098	2	1	1	1	26	4	2	2	23898.91938	7	0.95	7.37	42	2.86	1.07	94.59	1.558	5.7	83.3	0	26	0	3	83.53905912	98.30581511	67.3	177.4	21.4	3.4	10961.6	103	5.2
93336	2	1	1	1	25	4	3	2	30633.04141	7	0.95	7.37	44	5	1.32	116.69	0.282	4.4	273	0	25.4	0	3	66.08667628	79.76186351	60	170.1	20.7	6.6	14762.8	94	5.7
84700	1	2	2	2	48	4	2	1	18342.94975	7	0.95	7.37	40	3.93	0.7	61.88	1.185	4.6	0.027	0	0.011	1	3	89.31138918	111.512307	87.6	158.7	34.8	9.3	14409.2	103	7.8
84921	1	2	1	2	54	4	1	1	19593.17897	7	0.95	7.37	40	5.71	1	88.4	0.44	4.9	0.026	0	0.011	1	3	77.86855497	86.57531365	62.5	171.6	21.2	3.4	9547.2	103	5.2
85577	1	1	1	2	50	1	2	1	16249.79293	7	0.95	7.37	43	7.14	1.06	93.7	0.655	6.1	0.011	1	0.011	1	3	73.95102012	83.86048008	82.2	171.2	28	2.2	9989.2	89	5.2
85939	1	2	1	1	20	1	3	2	28944.78026	7	0.95	7.37	51	4.28	0.99	87.52	0.531	5	0.011	1	0.011	1	4	96.37534484	111.0736413	63.8	179	19.9	6.7	12729.6	98	4.9
86356	1	2	2	2	49	1	1	1	15415.16145	7	0.95	7.37	42	7.5	0.73	64.53	1.671	5.8	0.011	1	0.011	1	3	84.73397282	106.0519625	87.9	156	36.1	22.4	12376	109	5.6
89842	1	2	1	1	28	4	3	1	23898.91938	7	0.95	7.37	47	4.64	1.01	89.28	3.771	4.9	0.033	0	0.011	1	3	87.95855842	102.8648315	72.1	171.4	24.5	7.3	11757.2	103	4.7
90531	1	2	2	1	24	4	3	1	22994.28276	7	0.95	7.37	42	4.64	0.7	61.88	0.79	2.9	0.011	1	0.011	1	4	102.8054015	131.9899417	57.9	170.1	20	17	19890	103	4.9
86638	2	1	1	1	39	1	1	3	24003.10434	5	0.68	7.35	47	6.07	1.01	89.28	0.96	8.9	6.01	0	1.57	0	3	82.23658516	95.21571929	77.2	160.8	29.9	2.2	7248.8	99	5.7
99494	2	1	2	2	46	1	1	2	15070.68654	5	0.68	7.35	36	5.36	0.65	57.46	1.377	3.7	118	0	46.7	0	4	98.12961627	115.8812216	71	157.2	28.7	6.6	7690.8	90	5.2
88451	1	2	2	1	34	1	1	3	21932.05669	5	0.68	7.35	47	4.28	0.63	55.69	0.869	4.3	0.011	1	0.011	1	4	108.171472	127.3759794	78.6	154.7	32.8	124.8	9900.8	100	5.4
94488	1	2	2	1	38	2	1	1	47440.15507	5	0.68	7.35	37	4.64	0.49	43.32	1.231	4	0.011	1	0.011	1	4	171.3019187	155.9109065	67.1	159.3	26.4	4.2	1944.8	109	5.8
79649	1	2	1	1	20	3	3	2	95090.83059	14	1.91	7.33	46	5.71	0.98	86.63	0.7	5.7	0.018	0	0.011	1	4	97.51110282	112.2400865	77.2	174.5	25.4	1.6	4685.2	97	5.3
80215	1	2	1	1	22	3	3	2	95090.83059	14	1.91	7.33	46	4.64	0.94	83.1	1.084	4.8	0.011	1	0.011	1	4	100.3544653	115.5232931	67.8	174.4	22.3	5	4685.2	106	5.4
93011	2	1	1	3	61	4	1	2	11885.51663	3	0.41	7.32	43	5	0.93	82.21	0.463	8	789	0	294	0	3	82.60127853	88.8116337	81.7	169.6	28.4	37.3	14232.4	100	6.1
96099	2	1	1	3	63	5	1	1	10090.64	3	0.41	7.32	38	4.28	0.89	78.68	5.25	5.3	169	0	32.6	0	3	86.33280458	90.99471027	58.6	158.4	23.4	5.4	10166	103	5.2
97191	2	1	2	2	44	1	1	2	22574.95747	3	0.41	7.32	40	2.14	0.66	58.34	2.348	4.7	18.8	0	6.85	0	4	97.28981085	116.9319271	80.8	157	32.8	5.8	12994.8	103	5.3
101606	1	1	1	2	58	2	1	1	34996.85002	3	0.41	7.32	40	5.36	0.9	79.56	0.632	6.3	0.011	1	0.011	1	4	105.0434386	108.7323968	76.7	173.5	25.5	26	21834.8	99	5.5
102568	1	2	1	1	23	2	3	2	44563.30727	3	0.41	7.32	47	5	0.88	77.79	0.576	5	0.011	1	0.011	1	4	130.0699323	140.3287178	64.7	179.8	20	8.8	18917.6	99	5.4
87347	1	2	1	2	57	5	1	1	12526.85292	6	0.82	7.32	40	5.36	0.9	79.56	2.879	5.5	0.011	1	0.011	1	3	86.97603332	94.47703971	77.7	156.1	31.9	2.8	3889.6	103	6.6
88267	1	2	1	1	26	5	3	2	20538.40174	12	1.64	7.32	45	7.14	0.97	85.75	1.31	7.2	0.016	0	0.011	1	4	93.55432673	108.749433	88.6	175.5	28.8	36.4	16972.8	103	5.5
94034	1	2	2	2	54	2	1	1	20763.40304	3	0.41	7.32	38	3.57	0.88	77.79	1.479	4.3	0.011	1	0.011	1	3	81.15880372	97.91177895	66.5	144.5	31.8	41.6	7779.2	116	6.7
94270	1	2	1	1	33	1	1	3	42676.23004	3	0.41	7.32	46	7.14	0.8	70.72	1.445	6.4	0.019	0	0.011	1	4	111.3304268	117.3729445	65.4	162.1	24.9	5.4	6188	115	5.4
95765	1	1	1	2	51	1	1	2	34312.69946	3	0.41	7.32	43	6.78	0.94	83.1	5.668	10.3	0.011	1	0.011	1	3	84.60806444	94.2318607	62.4	157.7	25.1	9.1	20332	114	5.7
97522	1	2	2	1	20	1	3	2	36034.24734	6	0.82	7.32	47	3.57	0.82	72.49	1.445	3.9	0.029	0	0.011	1	3	88.87746914	115.3546941	57.1	161.6	21.9	20.8	15028	103	5.2
86802	2	2	2	1	30	4	3	1	25141.37413	8	1.1	7.27	39	3.57	0.72	63.65	1.479	6.6	128	0	13.7	0	4	95.10966202	122.9269404	137.5	169.1	48.1	8.9	16000.4	103	5.6
78987	1	1	1	1	30	3	3	2	77244.53999	12	1.65	7.27	46	6.43	0.84	74.26	2.235	5.2	0.031	0	0.015	0	4	107.2912087	117.4928537	74.3	173.2	24.8	0.5	2563.6	103	4.8
99709	1	2	1	1	26	5	3	2	12448.11771	12	1.65	7.27	45	5	0.92	81.33	0.723	5	0.024	0	0.011	1	4	99.44599703	114.8358373	74.7	179.8	23.1	2.1	6099.6	103	5.1
101616	2	1	1	2	56	5	3	1	141162.3505	14	1.93	7.25	40	5.71	1.21	106.96	0.96	4.5	132	0	5.6	0	3	62.03282533	70.16272122	75.7	176.4	24.3	20	13613.6	103	5.5
93845	2	1	2	1	28	3	2	2	136035.102	14	1.93	7.25	41	5	0.51	45.08	1.637	2.6	156	0	63.2	0	4	143.5928748	142.4244327	67.9	165.3	24.8	3.7	4420	103	5.2
78104	1	2	1	3	61	1	1	1	13846.32795	5	0.69	7.25	42	6.07	0.97	85.75	0.756	4.1	0.015	0	0.011	1	3	78.68310882	85.04537462	101.9	176.9	32.6	8.2	11580.4	103	6.2
74384	2	2	2	1	25	5	2	2	20094.06088	6	0.83	7.23	37	3.21	0.82	72.49	0.35	5	15.5	0	4.74	0	3	84.94130843	111.3734094	94.8	168.1	33.5	3.2	10254.4	103	5.5
74586	2	1	1	1	24	5	1	3	21793.66988	6	0.83	7.23	43	2.86	0.95	83.98	0.384	6.3	155	0	13.4	0	4	97.40071077	112.6779738	77.7	177.3	24.7	4	5834.4	103	5.3
93729	2	1	1	2	42	4	1	2	11759.6246	6	0.83	7.23	38	5	0.93	82.21	1.524	3.6	189	0	143	0	3	89.10234215	101.4925438	82.8	173.2	27.6	15.3	39603.2	103	5.3
102933	1	2	2	1	24	4	3	2	19083.54284	12	1.66	7.23	42	2.86	0.75	66.3	0.452	3.5	0.02	0	0.011	1	4	94.93762739	122.9443797	50.8	167.9	18	1.5	3889.6	103	5.3
83192	1	1	1	2	57	1	3	2	32410.38321	6	0.83	7.23	41	3.57	0.84	74.26	1.321	5.6	0.015	0	0.011	1	4	94.18400561	97.19438178	97.6	173.3	32.5	4.4	7867.6	101	5.6
88188	1	2	1	2	51	2	1	1	16753.7987	6	0.83	7.23	46	5.71	0.82	72.49	1.863	5.9	0.011	1	0.011	1	4	120.0501583	118.6671193	90.3	177.1	28.8	8	7690.8	104	5.4
89284	1	2	2	2	42	1	1	1	15893.28017	6	0.83	7.23	43	3.21	0.47	41.55	2.123	4.9	0.011	1	0.011	1	4	145.3186719	132.6002582	92.5	163.7	34.5	9.4	9989.2	100	5.7
92362	2	1	1	1	25	3	3	2	64544.75702	14	1.94	7.22	48	3.93	0.85	75.14	3.477	6.6	135	0	38.3	0	4	109.8264098	121.1024189	84.3	179.5	26.2	1.9	3624.4	103	5.1
100577	2	2	2	1	27	4	2	2	39671.62672	1	0.14	7.14	42	5	0.94	83.1	0.463	3.5	9.81	0	3.89	0	3	71.43080867	95.42142639	58.3	162.2	22.2	8.2	18475.6	103	5.4
102134	2	2	2	2	42	3	2	3	39294.43896	3	0.42	7.14	42	3.57	0.79	69.84	0.745	5.3	59.8	0	53.4	0	3	79.81062001	102.7010576	79.1	164.2	29.3	5	7514	103	5
75103	2	1	2	2	55	5	2	2	15769.75603	3	0.42	7.14	41	3.93	0.68	60.11	1.761	2.8	196	0	72.6	0	3	89.8324083	107.1789167	69.6	163.3	26.1	8.6	14320.8	103	5.2
76892	2	1	1	3	62	3	1	2	10551.46355	5	0.7	7.14	41	3.57	1.11	98.12	1.524	3.7	88.7	0	26.8	0	3	67.12430749	73.51072676	90.6	186.9	25.9	1.2	2386.8	116	5.5
78015	2	1	1	2	47	1	2	2	24378.67061	2	0.28	7.14	43	5	0.75	66.3	1.423	6.1	7.09	0	1.89	0	4	111.6301442	109.2388914	85	167.1	30.4	9.4	11050	100	5.9
79441	2	1	2	3	67	4	1	2	19750.10313	4	0.56	7.14	38	3.93	0.8	70.72	1.716	5.9	113	0	44.8	0	3	71.54559899	85.0520545	93.2	153.3	39.7	23.4	15028	103	6.8
79832	2	1	1	2	57	3	2	2	100747.1467	5	0.7	7.14	46	4.28	0.88	77.79	1.14	3.8	27.1	0	10.7	0	3	89.26114415	95.35370448	64.6	179.1	20.1	3.3	2563.6	103	5.6
80667	2	1	2	1	33	4	3	3	19088.96138	7	0.98	7.14	41	3.21	0.93	82.21	0.429	4.4	303	0	29.6	0	3	69.43114088	92.49558479	69.7	152.1	30.1	1.3	5038.8	72	5.4
84937	2	1	2	1	26	4	1	3	19548.4431	3	0.42	7.14	44	2.86	0.61	53.92	0.824	3.7	539	0	224	0	4	118.5582376	136.176784	73.3	173.1	24.5	23.1	27846	103	5.4
85525	2	1	2	2	40	1	1	2	18082.80982	4	0.56	7.14	47	2.86	0.45	39.78	3.793	4	44.8	0	19.7	0	4	154.3179818	136.4140651	58.3	152.1	25.2	1.6	2121.6	97	5
86482	2	1	2	2	46	3	1	1	27439.46383	7	0.98	7.14	43	6.78	0.75	66.3	3.421	5.3	101	0	21.7	0	3	83.19197145	105.3397169	88.3	166.7	31.8	33.5	8751.6	101	5.4
89019	2	1	1	1	36	1	2	3	26523.52285	12	1.68	7.14	38	2.5	0.74	65.42	1.581	3.5	107	0	11.2	0	4	119.6782518	118.667418	69.9	177.5	22.2	2.1	5304	103	5.1
90261	2	1	1	1	24	4	1	3	20317.51416	3	0.42	7.14	45	4.64	1.1	97.24	0.632	6	458	0	103	0	3	82.24092908	96.89994839	82.8	176.5	26.6	27.4	39691.6	103	5.4
91347	2	1	1	3	61	1	1	3	9085.208964	4	0.56	7.14	46	3.93	0.64	56.58	2.326	7	152	0	70.5	0	4	127.1406426	105.6761476	97.9	170.9	33.5	12.2	15204.8	103	6.6
94281	2	1	2	1	31	5	2	2	31759.39733	2	0.28	7.14	33	3.57	0.7	61.88	2.461	5.6	584	0	86	0	4	97.60057852	125.6566787	115.7	171.1	39.5	11.6	8928.4	103	5.6
95785	2	1	1	2	51	3	3	1	22062.10314	2	0.28	7.14	43	2.86	0.7	61.88	2.743	4.2	291	0	108	0	4	118.8935144	109.2670361	73.9	172.9	24.7	17.5	4596.8	89	5.1
98138	2	1	1	2	40	5	2	1	23450.7659	4	0.56	7.14	43	5.36	0.85	75.14	3.5	10.9	236	0	76.8	0	4	99.83215136	108.9912279	85.7	169.4	29.9	2.7	7072	102	4.8
98834	2	1	2	2	55	3	3	1	34795.64017	5	0.7	7.14	40	2.86	0.54	47.74	2.314	5.3	509	0	503	0	4	117.2103409	115.6238027	56.5	166.6	20.4	18.3	3536	103	5
101086	1	2	1	1	32	5	3	2	108180.2554	15	2.1	7.14	42	4.64	0.97	85.75	1.106	7.2	0.018	0	0.011	1	3	89.69289084	104.2611455	104.5	179.6	32.4	3.7	7248.8	103	5.9
101177	1	2	1	3	64	1	1	3	6626.458034	4	0.56	7.14	47	7.14	0.82	72.49	1.66	7.8	0.011	1	0.011	1	4	94.589369	93.45169748	66.5	165	24.4	63.5	18475.6	107	5.3
101593	1	2	2	2	49	5	1	1	10354.22144	5	0.7	7.14	42	2.86	0.61	53.92	1.377	3.2	0.011	1	0.011	1	4	104.246509	115.8606041	74	147.5	34	3.1	1414.4	103	5
74646	1	2	1	2	49	1	3	2	31663.99065	5	0.7	7.14	49	3.93	1.01	89.28	0.779	5.3	0.011	1	0.011	1	3	78.5129651	88.75669813	52.6	162	20	22.4	5038.8	116	5.5
75721	1	1	1	1	32	3	2	1	8289.698524	5	0.7	7.14	38	3.21	0.92	81.33	1.716	3.4	0.011	1	0.011	1	4	95.34138364	110.0963528	97.6	172.9	32.6	2.6	5215.6	103	5.4
76451	1	1	2	1	34	3	3	1	13377.62628	5	0.7	7.14	43	3.57	0.54	47.74	0.734	3.2	0.011	1	0.011	1	4	129.2317826	134.0025399	66	161.7	25.2	7.2	9016.8	101	4.9
76968	1	2	1	1	34	1	1	1	56614.70863	6	0.84	7.14	43	3.21	0.8	70.72	0.79	7.3	0.031	0	0.011	1	4	110.6577877	116.5513339	124.8	178.5	39.2	8	14055.6	109	5.9
79660	1	2	1	1	36	1	3	3	57439.60882	2	0.28	7.14	41	4.64	0.88	77.79	1.073	6.2	0.033	0	0.011	1	4	97.98861908	110.5104511	160.9	181.7	48.7	31.6	15735.2	112	5.5
83683	1	2	2	1	33	1	1	1	42234.69509	6	0.84	7.14	43	2.14	0.52	45.97	1.027	4.8	0.049	0	0.011	1	4	135.8050018	136.6331964	76.5	159.7	30	1.1	2740.4	101	5.2
87987	1	1	1	3	70	5	1	1	16979.17704	14	1.96	7.14	40	6.07	1.06	93.7	1.027	5.4	0.011	1	0.011	1	3	69.06852445	72.86891687	75.2	170	26	1.1	5127.2	115	5.9
88507	1	2	2	1	32	2	1	1	29833.8077	2	0.28	7.14	41	3.93	0.82	72.49	1.614	3.2	0.011	1	0.011	1	4	97.91696472	122.8880605	62.2	154.9	25.9	7.9	10431.2	103	5.7
90028	1	2	2	2	43	1	1	3	17281.41809	5	0.7	7.14	45	8.93	0.48	42.43	1.095	3.3	0.047	0	0.011	1	4	141.154741	130.7631718	72.1	158.8	28.6	14.2	13878.8	105	5.4
90100	1	2	1	2	47	5	1	1	12343.30496	5	0.7	7.14	47	3.93	0.95	83.98	1.987	6.6	0.039	0	0.011	1	3	84.97851608	95.86757553	69	166.7	24.8	2.5	7867.6	98	5.5
90175	1	2	2	3	67	5	1	1	22040.74647	5	0.7	7.14	42	5.36	0.72	63.65	5.205	4.4	0.035	0	0.026	0	3	80.79548051	94.79147182	82.3	160.6	31.9	10.2	14762.8	103	6.4
90798	1	2	2	1	35	2	1	3	16451.75728	5	0.7	7.14	46	5.71	0.84	74.26	1.806	6.1	0.017	0	0.011	1	4	93.51482483	117.3784862	71.7	151.2	31.4	69.4	15116.4	103	5.6
91839	1	2	2	1	35	4	3	3	32503.23571	10	1.4	7.14	43	3.21	0.73	64.53	0.361	3.7	0.023	0	0.011	1	4	90.72386849	117.0116842	76	167	27.3	9	23160.8	88	5
92512	1	2	1	1	36	2	1	1	29007.00065	2	0.28	7.14	41	4.28	0.84	74.26	6.672	5.8	0.011	1	0.011	1	4	125.3120875	130.5540591	71.4	159.1	28.2	7.5	12022.4	103	5.5
92825	1	2	2	1	31	4	1	2	14639.43345	2	0.28	7.14	45	3.57	0.64	56.58	0.926	3.7	0.011	1	0.011	1	4	108.2340327	129.416491	80.5	166.2	29.1	23.6	12376	103	5.3
81050	2	1	2	1	38	5	1	1	23323.52219	8	1.13	7.08	42	3.93	0.69	61	1.806	6.1	202	0	110	0	4	95.21689895	120.1949497	88.2	167.1	31.6	5.4	4862	103	5.8
90625	1	2	1	1	31	1	3	2	33182.948	15	2.12	7.08	47	4.64	0.86	76.02	1.852	5.9	0.011	1	0.011	1	4	103.724276	115.5475187	60.9	174.5	20	1.8	3978	103	5.3
99074	2	1	1	3	67	5	3	2	13277.6457	7	0.99	7.07	36	3.93	1.06	93.7	0.768	3.9	440	0	92.9	0	3	69.68541572	74.42084018	69	160.8	26.7	6.3	13878.8	103	5.5
83099	2	1	1	1	32	5	2	1	18764.82914	12	1.7	7.06	46	7.5	1.04	91.94	3.127	4.9	257	0	76.5	0	3	82.76298188	97.04726501	59	169.2	20.6	13.8	6895.2	103	5.6
96510	2	1	2	1	32	3	3	2	60142.71753	6	0.85	7.06	37	4.28	0.82	72.49	1.287	4.3	176	0	95.3	0	3	80.78957485	106.0293878	74.6	160	29.1	17.8	24044.8	103	5.4
102835	1	2	2	3	67	4	2	2	14539.42393	6	0.85	7.06	43	10.71	1.28	113.15	1.513	7.2	0.011	1	0.011	1	2	41.59378705	52.43790672	89.6	156.8	36.4	75.9	41636.4	103	5.9
86226	1	2	2	1	23	3	3	2	82754.8573	12	1.7	7.06	47	5.36	0.62	54.81	0.576	4.7	0.011	1	0.011	1	4	119.2864718	138.3349692	55.9	166.1	20.3	4.4	8840	103	5.3
96901	1	2	2	1	33	1	1	3	15949.78404	6	0.85	7.06	41	4.28	0.61	53.92	0.677	3.9	0.04	0	0.011	1	4	112.9569597	129.642624	64.1	156.5	26.2	1.4	1944.8	87	5.1
84073	2	1	2	1	39	2	2	2	22875.99731	10	1.42	7.04	38	4.64	0.56	49.5	1.829	4.5	5.87	0	2.39	0	4	146.066114	148.1652624	80.2	158.5	31.9	8.7	10961.6	103	5.8
91457	2	1	1	1	39	1	1	1	25036.18143	10	1.42	7.04	41	3.93	0.64	56.58	1.671	4.7	242	0	30.3	0	4	139.2259672	123.3370356	116.5	163.1	43.8	0.7	1149.2	90	5.6
99871	2	1	2	1	25	1	3	1	49098.10781	5	0.71	7.04	38	2.5	0.74	65.42	1.355	7.1	150	0	49.5	0	4	95.62396062	123.7817245	99.5	161.6	38.1	28.4	2298.4	103	5.4
87640	1	2	2	1	37	2	2	2	22875.99731	10	1.42	7.04	38	5	0.59	52.16	1.919	4.1	0.011	1	0.011	1	4	139.0069141	147.7037245	75.5	160	29.5	9.4	19801.6	91	5.4
91702	1	2	2	2	59	1	2	1	23980.41917	10	1.42	7.04	38	5	0.42	37.13	1.197	3.4	0.019	0	0.011	1	4	154.4291619	122.1104335	99.2	159.7	38.9	9	5038.8	111	5.6
79247	2	1	1	2	51	4	3	2	15738.5924	12	1.71	7.02	40	3.21	1.2	106.08	1.118	5.1	290	0	136	0	3	63.83019115	73.29406786	102.1	178.5	32	9	25370.8	103	5
82125	2	1	2	3	69	3	3	2	61916.29896	12	1.71	7.02	45	6.43	0.72	63.65	5.069	4.3	142	0	108	0	3	80.31448662	93.469036	49.3	154.1	20.8	4.3	4596.8	103	5.7
75032	1	2	1	1	23	3	3	2	30226.34871	12	1.71	7.02	46	4.28	1.11	98.12	1.919	6.2	0.011	1	0.011	1	3	82.0927077	96.67852705	67.6	176.9	21.6	5	15912	103	5.3
75446	1	1	1	1	23	1	1	1	40079.23931	8	1.14	7.02	44	3.57	0.83	73.37	1.163	5.3	0.011	1	0.011	1	4	114.8130302	124.02362	64.5	166.1	23.4	3.2	6011.2	103	4.9
78375	1	1	1	2	44	1	2	1	27494.67731	8	1.14	7.02	43	4.28	0.69	61	2.077	5.6	0.011	1	0.011	1	4	124.5619231	115.4549989	121.2	171.6	41.2	5.8	8574.8	103	5.4
79246	1	2	2	1	30	2	2	1	24622.34774	4	0.57	7.02	45	5.36	0.72	63.65	0.61	3	0.011	1	0.011	1	4	115.2729104	142.4723239	64	164.7	23.6	13.1	21481.2	92	5.4
79379	1	2	2	2	43	1	1	1	26541.92554	8	1.14	7.02	37	3.93	0.55	48.62	2.066	3.4	0.011	1	0.011	1	4	120.6338848	125.0358321	72.1	156.2	29.6	25.6	15470	103	5.7
79788	1	2	1	2	45	1	2	1	37279.63079	12	1.71	7.02	47	4.64	0.91	80.44	2.495	7.4	0.046	0	0.032	0	4	90.09530123	101.6242245	79.6	167.9	28.2	14.7	24133.2	103	5.3
80997	1	2	1	1	26	2	2	1	29401.33199	4	0.57	7.02	41	3.93	0.73	64.53	0.632	5.3	0.019	0	0.011	1	4	157.4078903	148.3716702	71.3	173.6	23.7	6.8	11315.2	102	5.3
83966	1	2	1	1	27	1	1	2	29671.14494	4	0.57	7.02	48	4.28	0.75	66.3	0.666	5.5	0.011	1	0.011	1	4	124.9253304	125.7165094	120.1	180	37.1	2.2	4243.2	103	4.2
88915	1	2	1	1	37	1	2	1	24494.46889	4	0.57	7.02	44	6.78	0.98	86.63	2.45	5.4	0.011	1	0.011	1	3	86.06334216	99.60593518	94.1	173.3	31.3	3.7	10077.6	103	5.7
90588	1	2	2	1	35	1	1	1	22381.02508	4	0.57	7.02	42	5.71	0.59	52.16	3.421	3.1	0.011	1	0.011	1	4	115.9933041	129.243739	78.8	152.7	33.8	8	15116.4	103	5.4
100801	2	1	1	1	34	3	2	1	31597.65875	3	0.43	6.98	39	5.36	0.84	74.26	1.129	4.5	364	0	121	0	4	104.5994817	114.2374358	107.3	173.1	35.8	13	17149.6	100	4.9
77858	2	1	2	1	37	3	1	2	32975.20169	3	0.43	6.98	43	3.21	0.69	61	1.411	5.3	147	0	110	0	4	95.73376812	121.0422455	94.7	155.9	39	5.5	5569.2	103	5.8
80201	1	2	2	3	63	5	1	2	15875.84132	6	0.86	6.98	36	3.21	0.53	46.85	1.208	4.8	0.031	0	0.011	1	4	116.509535	109.9795713	32.3	144.6	15.4	5.8	2828.8	94	5.3
97709	2	1	2	1	22	3	2	3	164052.9816	14	2.01	6.97	38	5.36	0.63	55.69	0.519	5.3	172	0	113	0	4	118.1656248	138.5787228	84.2	160.3	32.8	11.6	10431.2	94	5.5
76168	2	1	1	2	52	3	1	2	22875.23615	5	0.72	6.94	41	3.57	1.08	95.47	2.1	5.9	251	0	12.8	0	3	71.79899348	81.11525396	85.1	175.8	27.5	17.8	13790.4	103	6.1
77259	2	1	1	1	24	3	2	1	29164.43854	5	0.72	6.94	42	4.64	1.14	100.78	0.61	5.3	359	0	104	0	3	78.9199803	93.40315081	65.9	174.5	21.6	16	16354	103	5.3
78225	1	2	2	2	40	1	1	1	22922.21008	5	0.72	6.94	46	2.5	0.63	55.69	0.542	3.9	0.011	1	0.011	1	4	104.6609763	122.1189404	61.7	151.9	26.7	3.7	3712.8	84	5.1
80826	1	2	1	1	33	3	3	1	18368.87022	5	0.72	6.94	44	5.36	1	88.4	4.651	7.3	0.011	1	0.011	1	3	86.05571531	100.3367097	90.7	172.6	30.4	3.7	8309.6	103	5.5
82587	1	2	1	1	37	1	1	1	37862.57805	5	0.72	6.94	45	3.57	0.69	61	2.055	6.4	0.016	0	0.011	1	4	129.0212508	121.2740837	93.8	168.7	33	8.4	19094.4	98	5.3
101727	2	1	1	1	37	2	3	3	30942.3089	7	1.01	6.93	39	2.86	0.67	59.23	1.592	5.9	308	0	113	0	4	161.7727604	142.26618	112.9	185.2	32.9	37.7	43227.6	112	5.7
101950	2	1	1	2	54	3	1	3	34687.53075	6	0.87	6.9	41	5	0.87	76.91	0.745	4.3	143	0	7.05	0	4	91.44435436	97.84300668	106.7	173	35.7	14.7	24928.8	119	5.9
75349	2	1	1	2	54	2	1	2	21405.34507	6	0.87	6.9	41	4.28	0.82	72.49	1.874	4.4	367	0	94.4	0	4	118.6652476	116.1925132	79.6	180.3	24.5	3	6541.6	98	6.2
76977	2	1	1	3	69	4	2	3	11957.88661	12	1.74	6.9	45	5	1.18	104.31	0.824	5.7	293	0	152	0	3	61.2068243	65.71525773	52.8	165.6	19.3	13.6	18829.2	96	5.8
78896	2	1	2	1	28	4	1	3	30571.92122	2	0.29	6.9	40	2.5	0.69	61	0.926	5.2	63.7	0	28	0	4	101.3064327	128.941802	93.3	162.3	35.4	6.4	8663.2	103	5.2
80840	2	1	2	2	44	4	2	2	24122.2489	12	1.74	6.9	41	5.71	1.16	102.54	1.987	4.9	241	0	88.7	0	2	50.75005778	68.20314778	62.2	165	22.8	2245	22984	103	5
86068	2	2	1	1	20	5	3	2	16388.70779	4	0.58	6.9	48	5.71	0.99	87.52	5.182	10.4	4.43	0	1.47	0	4	96.37534484	111.0736413	93.8	162.5	35.5	17.5	22984	103	5.6
88912	2	1	1	1	27	4	2	3	43338.63585	12	1.74	6.9	43	5.71	1.15	101.66	0.497	5.9	197	0	29.4	0	3	76.28267197	90.63715948	80.2	173.6	26.6	21.3	36332.4	103	5.4
98529	2	1	2	3	70	3	2	2	37697.91711	12	1.74	6.9	41	5.71	0.79	69.84	1.885	5.4	320	0	189	0	3	71.94910376	84.36336109	60.8	161.7	23.3	6	2563.6	103	5.6
99364	2	1	1	2	52	5	1	1	19560.92582	4	0.58	6.9	40	5	0.73	64.53	1.061	6.1	185	0	78.9	0	4	112.8274543	106.6468446	65.4	161.7	25	8.5	16000.4	94	5.8
74747	1	2	2	3	64	5	1	1	15875.84132	6	0.87	6.9	50	5.36	0.65	57.46	1.411	4.7	0.011	1	0.011	1	4	91.76676154	102.1173503	48.8	155.2	20.3	1.4	1060.8	106	6.1
75592	1	2	2	3	69	5	1	2	15875.84132	6	0.87	6.9	44	6.07	0.75	66.3	0.835	3.7	0.03	0	0.011	1	3	76.61871969	89.62411132	46.6	155.3	19.3	2.1	2386.8	102	5.9
81659	1	2	2	1	38	1	3	2	34268.31463	2	0.29	6.9	38	4.64	0.64	56.58	2.54	6.5	0.017	0	0.011	1	4	103.8518396	123.2067097	105.4	162.8	39.8	1.8	3978	103	5.6
83871	1	2	2	1	30	1	1	3	22381.02508	6	0.87	6.9	44	4.28	0.51	45.08	0.565	2.9	0.011	1	0.011	1	4	141.5957949	140.4374694	53.7	139.9	27.4	1.8	1679.6	103	5
90464	1	1	1	2	41	1	1	3	24831.29422	6	0.87	6.9	46	3.93	0.62	54.81	4.561	5.1	0.011	1	0.011	1	4	142.9627574	123.2136968	86.3	166.1	31.3	1.6	1060.8	103	5.9
90494	1	2	2	1	37	2	1	1	34095.82796	4	0.58	6.9	46	4.64	0.52	45.97	1.603	4.5	0.011	1	0.011	1	4	160.8169293	153.9701945	58.8	145.8	27.7	0.8	7956	103	5.9
94359	1	1	1	1	36	1	1	1	32562.15261	6	0.87	6.9	42	4.28	0.74	65.42	11.945	5.8	0.011	1	0.011	1	4	119.6782518	118.667418	83.8	164.7	30.9	4.1	5834.4	103	5.7
96898	1	2	1	2	56	2	2	2	56802.64058	6	0.87	6.9	40	4.64	0.91	80.44	1.321	8	0.026	0	0.011	1	4	104.4539174	109.0240758	88	169.3	30.7	15.3	12287.6	95	5.3
97111	1	2	1	2	43	5	3	1	23430.0797	4	0.58	6.9	43	4.28	0.97	85.75	2.258	8.2	0.026	0	0.011	1	3	84.47133752	96.50820223	92.6	182.2	27.9	5.4	14232.4	103	5.5
77611	1	2	2	1	35	2	2	2	41016.93229	15	2.18	6.88	43	2.86	0.63	55.69	1.129	3	0.011	1	0.011	1	4	130.334613	146.5953588	60.2	164.3	22.3	3.7	5392.4	103	5.7
77425	2	1	1	3	66	4	2	2	7232.051495	12	1.75	6.86	44	5.36	0.76	67.18	0.519	6.7	666	0	268	0	4	102.6152114	95.07116117	57.4	175.7	18.6	12.2	15558.4	94	5.3
86009	2	1	2	1	33	3	3	1	46846.40666	14	2.04	6.86	44	3.93	0.83	73.37	1.705	3.5	238	0	162	0	3	79.17125067	103.9821037	75.6	169	26.5	7.9	9724	103	5.6
94528	1	2	1	1	34	5	2	3	27637.30689	7	1.02	6.86	40	4.28	0.78	68.95	1.084	9	0.011	1	0.011	1	4	113.9385418	117.7704545	159.6	162.3	60.6	78.6	19801.6	86	5
96322	1	2	2	1	34	5	1	3	15994.43058	7	1.02	6.86	39	4.28	0.45	39.78	1.073	3.9	0.011	1	0.011	1	4	159.4940525	142.286488	52.2	147.5	24	3.4	6718.4	91	4.7
101324	2	1	1	1	35	4	3	1	16079.49533	5	0.73	6.85	40	6.43	1.47	129.95	0.598	5.7	288	0	73.1	0	2	54.51399768	66.55624546	78.2	177.6	24.8	22.2	11050	103	5.8
75251	2	1	1	1	22	5	3	3	25859.88969	5	0.73	6.85	44	3.21	1.1	97.24	1.389	4.9	85.6	0	33.8	0	3	83.70648122	98.27092608	114.3	191.6	31.1	5.6	16177.2	98	5.6
75270	2	1	1	1	24	3	1	1	20842.81076	5	0.73	6.85	47	4.64	0.8	70.72	7.451	7	36.4	0	8.5	0	4	118.765232	125.0330321	104.5	179.7	32.4	11.1	11580.4	103	5.2
76488	2	1	1	2	41	1	2	1	24418.40873	5	0.73	6.85	45	1.79	0.67	59.23	0.835	3.9	357	0	181	0	4	130.7231798	119.3480228	54.8	164.7	20.2	14.1	4950.4	103	5.2
80560	2	2	1	1	25	2	1	3	40079.23931	5	0.73	6.85	47	3.93	0.89	78.68	2.45	6	17.6	0	4.84	0	4	126.2300572	137.7298707	106.3	172.6	35.7	9.1	13083.2	103	5.4
97035	2	2	2	1	36	4	3	1	12858.04585	5	0.73	6.85	38	2.86	0.79	69.84	1.242	3.6	7.43	0	3.52	0	3	82.34758799	107.1221856	82.7	164.1	30.7	16.5	29348.8	103	5.2
76107	1	2	2	2	59	5	3	1	22065.24741	5	0.73	6.85	43	3.57	0.88	77.79	0.689	4.7	0.011	1	0.011	1	3	65.76971985	81.56385573	76.7	172.3	25.8	105	12376	93	5.9
97726	1	2	2	1	39	1	3	2	35420.89384	5	0.73	6.85	44	3.93	0.65	57.46	1.197	5.1	0.011	1	0.011	1	4	101.4737769	121.7217886	70.4	155	29.3	17.6	13613.6	103	5.1
77483	2	1	1	2	45	3	2	1	18644.24454	6	0.88	6.82	40	2.14	1.05	92.82	1.231	5.7	342	0	96.3	0	3	76.38066888	87.70958344	89.4	186.9	25.6	2.9	8221.2	90	5.4
78719	2	1	2	1	37	3	2	1	22445.48168	6	0.88	6.82	43	2.86	0.64	56.58	0.869	2.7	275	0	225	0	4	104.4155821	124.0752363	59.6	158.6	23.7	14.7	11580.4	82	5.7
79089	2	1	2	2	55	3	1	3	21305.08405	3	0.44	6.82	49	3.57	0.71	62.76	1.84	5.7	332	0	160	0	3	85.46655399	104.6233406	51.1	166.8	18.4	9.6	2917.2	87	5.2
95019	2	1	1	2	40	3	2	3	25815.75232	6	0.88	6.82	47	4.64	1.05	92.82	1.174	5.6	279	0	174	0	3	78.22893526	90.84495329	77.2	178.3	24.3	37.6	19713.2	103	5.3
95444	2	1	2	1	37	3	1	3	34937.30985	6	0.88	6.82	42	2.14	0.74	65.42	0.497	2.7	225	0	81.8	0	3	88.30872194	113.7751747	59.4	154.1	25	2.4	3005.6	103	5.3
80436	1	2	2	3	73	1	1	2	17702.36664	3	0.44	6.82	39	5.36	0.4	35.36	1.344	3.3	0.011	1	0.011	1	4	156.4624705	112.4640014	51.7	152.8	22.1	50	6541.6	98	5.5
83433	1	2	2	1	29	3	3	1	41912.4487	6	0.88	6.82	41	3.93	0.53	46.85	0.508	4.1	0.011	1	0.011	1	4	136.3831782	139.6489175	50.9	149.5	22.8	11.8	11845.6	94	5
84933	1	2	1	1	30	3	2	1	32190.26301	6	0.88	6.82	44	5.71	1.06	93.7	0.485	5.9	0.027	0	0.011	1	3	82.0312757	96.51001306	74.7	181.4	22.7	6.3	12641.2	86	5.1
85958	1	2	2	1	32	3	3	1	39813.33364	6	0.88	6.82	48	5.71	0.75	66.3	3.116	3.4	0.011	1	0.011	1	3	89.5521074	116.2258331	81	174.5	26.6	37.2	16177.2	95	4.8
86910	1	2	1	1	38	2	2	3	26523.52285	6	0.88	6.82	45	5	0.97	85.75	1.569	5.9	0.02	0	0.011	1	4	104.9808336	115.8514354	111.6	168.2	39.4	4.8	11934	103	4.5
93677	1	2	2	1	34	3	3	2	136319.7985	12	1.76	6.82	45	4.28	0.85	75.14	0.497	4.7	0.011	1	0.011	1	3	76.56006501	100.7551214	62.2	167.4	22.2	13.1	14144	86	5.2
91321	2	1	1	3	61	3	3	2	39461.23049	8	1.18	6.78	42	3.21	0.57	50.39	2.766	8.1	168	0	95.8	0	4	145.3237208	110.8287351	91.7	165.6	33.4	94.5	15470	103	5.9
102721	1	2	2	2	53	2	1	1	26119.58674	4	0.59	6.78	37	7.85	0.53	46.85	1.027	4.9	0.045	0	0.022	0	4	146.2521364	136.7423292	69.2	157.1	28	0.8	2121.6	101	5.4
96590	1	2	2	1	27	1	1	1	40772.40786	4	0.59	6.78	42	4.64	0.52	45.97	0.677	4.6	0.046	0	0.017	0	4	141.4514004	142.5150526	96.4	153.6	40.9	9	11757.2	105	5.4
101574	2	2	2	1	22	4	3	2	16779.50919	5	0.74	6.76	43	5.36	0.8	70.72	0.497	4.5	21.7	0	2.9	0	3	89.69418846	116.672533	45.7	159.5	18	23.6	35360	103	5.1
75521	2	1	2	2	49	1	1	1	28218.9568	5	0.74	6.76	39	3.93	0.38	33.59	1.874	4.3	22.8	0	9.86	0	4	179.995596	135.3818677	68.6	148.6	31.1	3	4773.6	103	5.9
86428	2	1	1	1	39	3	3	1	32492.19452	5	0.74	6.76	47	3.57	1.05	92.82	3.534	7.2	257	0	61.4	0	3	78.63202902	91.48535074	105.8	175	34.5	2.9	11226.8	103	5.1
87473	2	1	2	2	44	2	2	2	21125.69991	5	0.74	6.76	43	5.36	0.76	67.18	0.948	4.3	121	0	13.7	0	4	100.1993248	122.1400067	89.1	166.4	32.2	2.6	6541.6	115	6.6
95870	2	2	2	1	20	4	2	2	72593.94244	5	0.74	6.76	36	6.07	0.69	61	1.298	4.4	116	0	8.85	0	4	108.4678456	136.3954074	104.6	168.7	36.8	4.4	9900.8	96	5.2
83197	1	2	2	1	25	1	1	2	36550.65006	5	0.74	6.76	46	3.57	0.53	46.85	0.835	4.1	0.044	0	0.011	1	4	140.5548314	143.628485	45.2	153.3	19.2	3.6	3182.4	95	5.4
92298	2	1	2	2	57	4	3	3	20821.27379	6	0.89	6.74	40	2.14	0.78	68.95	1.874	6.3	376	0	65.9	0	3	76.12410275	93.64973964	77.1	163.4	28.9	4.9	2828.8	103	6.1
76466	1	2	2	1	39	2	1	1	36433.53188	6	0.89	6.74	46	3.93	0.7	61.88	3.014	5.9	0.023	0	0.019	0	4	112.9055577	137.6775092	77.3	152.4	33.3	2.6	3447.6	103	5.4
100597	1	1	1	3	71	1	1	2	11111.03643	7	1.04	6.73	42	7.14	0.98	86.63	0.802	6	0.011	1	0.011	1	3	75.39763309	78.44398828	71.2	168.1	25.2	7.5	4420	103	5.7
98878	1	2	2	2	42	1	1	2	22919.44314	7	1.04	6.73	45	5.71	0.86	76.02	1.185	4.2	0.011	1	0.011	1	3	72.36209556	94.10967783	74.5	156.9	30.3	1.6	3712.8	103	5.2
99584	1	2	1	1	21	1	2	3	84687.17655	8	1.19	6.72	45	3.93	0.91	80.44	0.881	7	0.011	1	0.011	1	4	105.170458	120.2860547	86.7	168.9	30.4	6	13436.8	118	5.7
91515	1	1	2	1	38	3	3	2	143861.7956	15	2.24	6.7	46	7.14	0.87	76.91	0.892	5.6	0.039	0	0.017	0	3	72.86864038	95.64689766	66.4	172.8	22.2	5.5	3624.4	103	4.3
102073	2	1	1	2	43	3	2	2	30922.20431	7	1.05	6.67	40	7.14	1.09	96.36	2.45	7.5	407	0	71.2	0	3	73.83355396	85.59343857	88.6	173.5	29.4	20.5	20685.6	98	5.4
102201	2	1	2	2	47	4	2	2	13957.63999	4	0.6	6.67	38	3.21	0.71	62.76	1.479	3.2	392	0	101	0	3	88.23765431	110.6711938	61.5	172.4	20.7	11.1	11315.2	96	5.2
102589	2	1	2	1	24	4	1	3	19560.60985	4	0.6	6.67	37	3.57	0.62	54.81	0.7	3	324	0	126	0	4	118.2603234	137.3666244	92.6	154.5	38.8	28.6	27050.4	103	5.4
76119	2	1	1	2	49	4	3	2	21387.58651	5	0.75	6.67	39	4.28	0.98	86.63	1.377	5.8	383	0	149	0	3	81.29303786	91.55376302	73.5	166.4	26.5	45	19359.6	105	5.6
78382	2	1	1	2	46	4	1	1	17155.85322	6	0.9	6.67	40	5.36	1.21	106.96	0.824	5.6	271	0	144	0	3	64.56005497	75.26861757	97	179.1	30.2	1.5	5657.6	100	5.4
79375	2	1	2	1	35	3	1	3	25279.92528	6	0.9	6.67	46	3.21	0.74	65.42	0.847	5.2	229	0	185	0	3	89.31054435	115.3849096	80	170.4	27.6	27.4	24663.6	84	5.2
79685	2	1	2	2	41	4	3	1	14833.55097	6	0.9	6.67	37	1.79	0.59	52.16	1.095	4.3	271	0	33.6	0	4	112.3268576	123.9096142	123.1	168.6	43.3	10.8	13436.8	96	5.2
80168	2	1	1	1	38	5	3	1	16202.59088	6	0.9	6.67	43	3.21	1.06	93.7	3.681	5.3	446	0	201	0	3	78.187803	91.23602643	85.5	177.1	27.3	3.4	7425.6	103	5.5
89495	2	1	2	2	49	4	1	2	16954.29215	4	0.6	6.67	39	5	0.67	59.23	0.813	3.2	419	0	112	0	4	93.54957685	112.3390364	107.6	172.1	36.3	7.2	14939.6	97	5.9
90447	2	1	2	2	43	3	1	1	53357.98879	2	0.3	6.67	38	3.21	0.83	73.37	0.655	4	387	0	98.1	0	3	75.02944585	96.92840906	58.2	159.3	22.9	10.3	9016.8	103	5.6
91742	2	2	1	1	23	5	3	2	20257.85061	14	2.1	6.67	47	2.5	1.09	96.36	0.869	5.6	88.6	0	30.4	0	3	83.83340759	98.50437139	60.4	183.6	17.9	25.5	18475.6	90	5.4
94972	2	1	2	1	39	3	2	3	45097.15869	10	1.5	6.67	33	2.14	0.65	57.46	1.479	4.8	555	0	148	0	4	101.4737769	121.7217886	90.6	171.6	30.8	10.9	11845.6	100	5.2
95174	2	1	2	1	25	5	3	1	75660.94812	7	1.05	6.67	43	2.5	0.63	55.69	1.919	4.9	317	0	56.1	0	4	115.1386513	135.6888932	73.7	158.2	29.4	158	18387.2	103	5.2
96633	2	1	1	3	65	4	1	3	7016.852769	1	0.15	6.67	38	6.07	1.35	119.34	1.242	7.8	293	0	143	0	2	53.04097131	58.8467333	81.4	171.8	27.6	63.5	13967.2	92	5.3
98824	2	1	1	1	24	5	1	2	36740.1132	10	1.5	6.67	39	3.21	0.85	75.14	1.806	6.8	144	0	55.9	0	4	110.7403078	121.9561117	92.8	173.6	30.8	5.7	9193.6	99	5.6
100202	1	2	2	1	22	1	3	2	69404.8246	8	1.2	6.67	42	4.28	0.61	53.92	0.756	3.7	0.011	1	0.011	1	4	122.6477316	140.0574063	85.7	156.4	35	6.3	14586	95	4.7
74166	1	2	2	1	28	3	3	1	69277.6713	2	0.3	6.67	44	3.57	0.87	76.91	2.134	7.1	0.011	1	0.011	1	3	77.52890606	102.6073339	64.6	167.8	22.9	5.4	8574.8	103	4.6
74707	1	2	1	2	51	1	3	1	21027.3256	7	1.05	6.67	40	3.93	0.72	63.65	3.737	5.2	0.011	1	0.011	1	4	115.0905332	108.0092129	100.5	165	36.9	15.4	10873.2	103	10.3
74760	1	2	1	2	53	1	1	1	20413.26102	3	0.45	6.67	43	3.21	0.77	68.07	1.739	5.8	0.011	1	0.011	1	4	105.6816902	103.6037001	102.2	171.5	34.7	7.8	13790.4	112	5.4
76496	1	2	2	1	23	1	1	2	33293.3944	2	0.3	6.67	44	1.79	0.57	50.39	0.79	3.7	0.034	0	0.011	1	4	131.4412316	142.2151999	62.4	151.1	27.3	8	12906.4	86	4.9
76905	1	2	2	1	33	4	2	2	17198.16013	2	0.3	6.67	37	2.86	0.76	67.18	0.44	4.6	0.022	0	0.011	1	3	87.64451431	113.8499306	81.7	161.5	31.3	6.7	9370.4	100	5.4
77723	1	2	1	1	27	3	2	1	73180.16028	2	0.3	6.67	49	3.21	0.98	86.63	2.202	7.4	0.011	1	0.011	1	4	91.74793817	106.8544793	74.2	184.3	21.8	99	17768.4	103	4.6
77787	1	2	2	2	44	1	3	1	26967.88893	7	1.05	6.67	40	3.93	0.67	59.23	2.01	6.4	0.011	1	0.011	1	4	95.61603674	116.3548396	132	161.6	50.5	10.3	14762.8	103	5.3
77830	1	2	2	2	43	2	1	1	26180.34106	3	0.45	6.67	46	1.79	0.59	52.16	1.095	3.9	0.011	1	0.011	1	4	134.830224	141.6077224	77.8	152	33.7	14.9	5746	93	5.3
81590	1	2	1	1	28	2	1	3	38818.86718	6	0.9	6.67	44	4.28	0.97	85.75	3.85	7.3	0.021	0	0.011	1	4	111.6948134	124.2822005	98.7	167.5	35.2	13	24221.6	103	5.5
82259	1	2	1	1	20	2	3	2	31852.78238	2	0.3	6.67	49	2.5	0.71	62.76	1.118	4.2	0.019	0	0.011	1	4	171.4270868	156.5359195	69	177.4	21.9	20.2	15028	87	5.4
82449	1	2	1	2	42	1	2	1	20485.55845	3	0.45	6.67	47	4.64	0.78	68.95	4.719	5.7	0.011	1	0.011	1	4	109.1544062	111.3346477	84.8	161.6	32.5	6	7867.6	102	5.4
83536	1	2	2	1	20	1	3	2	34930.20234	7	1.05	6.67	47	5	0.75	66.3	1.976	6.3	0.011	1	0.011	1	4	98.51722423	126.4479189	111.1	168.9	38.9	27.8	29702.4	103	4.7
88601	1	9	2	1	24	1	2	2	22264.06901	4	0.6	6.67	41	8.93	0.72	63.65	0.756	4.5	0.011	1	0.016	0	4	99.51702189	128.2187626	67.1	159.6	26.3	101.7	14674.4	103	5.3
89864	1	2	1	1	20	1	2	2	28512.32192	2	0.3	6.67	50	3.93	0.68	60.11	0.666	5.4	0.011	1	0.011	1	4	148.6666907	137.4790716	63.5	174.1	20.9	8.1	18298.8	103	5
89892	1	2	2	2	42	1	1	3	15893.28017	4	0.6	6.67	40	5	0.76	67.18	2.1	5.1	0.011	1	0.011	1	3	83.45713323	106.8749702	73.2	156.3	30	6.5	5480.8	103	5.5
90764	1	1	1	3	69	1	1	1	8386.346736	10	1.5	6.67	46	4.64	0.74	65.42	1.423	3.8	0.023	0	0.011	1	4	104.8716929	94.11453339	92	170.5	31.6	16.7	15028	103	5.4
91319	1	2	1	1	31	1	2	3	24494.46889	4	0.6	6.67	46	4.28	0.62	54.81	1.344	4.3	0.011	1	0.011	1	4	151.311388	132.1802299	71.6	162.4	27.1	9.1	4862	103	5.3
92052	1	1	1	3	61	2	3	1	6625.340322	4	0.6	6.67	42	7.85	0.96	84.86	1.694	5	0.011	1	0.011	1	4	96.51119856	99.62426957	89.1	167.5	31.8	12.4	7867.6	103	5.6
92455	1	2	2	2	49	1	3	2	18082.80982	2	0.3	6.67	43	2.86	0.51	45.08	2.326	4.4	0.011	1	0.011	1	4	128.172887	122.8906147	71.5	155	29.8	2	1768	103	5.8
93428	1	2	2	1	30	1	1	2	25103.68239	2	0.3	6.67	41	5.71	0.63	55.69	1.355	5.2	0.044	0	0.023	0	4	110.9551194	131.0058057	65.8	149.9	29.3	18.2	22895.6	86	5.9
93819	1	2	2	3	63	4	2	2	21778.56069	6	0.9	6.67	39	3.57	0.75	66.3	1.152	4.3	0.015	0	0.011	1	3	78.04680418	93.4822962	57.7	143.7	27.9	1.4	2740.4	103	6
93969	1	2	2	1	33	3	3	2	61718.25786	4	0.6	6.67	42	3.93	0.67	59.23	0.835	4.3	0.024	0	0.018	0	4	101.3662317	125.7021536	60.3	163.9	22.4	26.7	14851.2	96	5.1
94945	1	2	1	1	29	1	3	2	35771.20067	1	0.15	6.67	39	6.43	0.91	80.44	1.344	10	0.011	1	0.011	1	4	98.50028529	113.7127778	127.3	181.3	38.7	9.5	11315.2	104	5.7
97397	1	2	2	3	80	3	2	2	30763.64919	1	0.15	6.67	45	5.36	0.98	86.63	1.377	4.2	0.015	0	0.011	1	2	54.60592839	62.99890544	67.5	171.5	22.9	5.6	4862	103	5.1
79581	1	2	2	1	31	1	3	1	44058.27254	14	2.11	6.64	44	2.5	0.65	57.46	0.587	4.8	0.011	1	0.011	1	4	106.3147486	128.7580341	85.1	153.2	36.3	11.3	13613.6	113	5.2
94547	2	1	2	3	67	4	2	2	18165.34047	12	1.81	6.63	36	4.28	0.59	52.16	0.519	3.4	138	0	134	0	4	101.6682967	103.2251364	46.4	151.3	20.3	28.3	12022.4	103	6.1
85967	1	2	1	1	32	3	3	2	134440.5498	12	1.81	6.63	49	8.21	0.99	87.52	1.027	6.3	0.017	0	0.011	1	3	87.60514011	102.0944165	73.9	179.6	22.9	9.6	23337.6	100	5.4
74683	1	2	2	2	56	2	3	2	14422.28414	15	2.27	6.61	41	6.43	0.81	71.6	2.484	6.3	0.041	0	0.02	0	3	88.64835734	105.141707	65.4	154	27.6	8.8	12994.8	102	5.9
91326	2	2	1	1	34	1	1	1	24494.46889	7	1.06	6.6	47	6.07	0.69	61	1.547	6.5	1.31	0	0.801	0	4	131.2550367	123.8569145	85.3	158.7	33.9	7.9	10961.6	112	5.9
85785	1	2	2	1	32	1	1	3	22381.02508	7	1.06	6.6	43	5	0.5	44.2	1.219	2	0.011	1	0.011	1	4	142.9832365	139.3833661	65.2	151.9	28.3	15.9	11403.6	87	5.8
86176	1	2	1	1	33	1	1	3	24494.46889	7	1.06	6.6	44	6.43	0.6	53.04	5.25	5.9	0.011	1	0.011	1	4	155.1647893	132.1045635	99.3	165	36.5	53.7	4508.4	104	5.8
75504	2	2	2	1	33	3	2	1	17842.87689	6	0.91	6.59	41	2.14	0.67	59.23	1.829	5.6	5.57	0	1.86	0	4	101.3662317	125.7021536	91.6	170.9	31.4	14.4	15116.4	103	5.4
79668	2	1	2	2	48	3	1	2	22866.07337	6	0.91	6.59	40	5	1.06	93.7	0.858	4.4	47.7	0	23.7	0	2	55.32826023	72.75937312	89.6	178.6	28.1	23.6	21658	88	5.9
102892	1	1	2	2	42	1	2	3	27303.92392	6	0.91	6.59	36	5	0.58	51.27	2.642	4.6	0.017	0	0.011	1	4	114.005668	123.7361945	118.2	164.8	43.5	5.2	9193.6	103	5.9
93618	1	2	1	1	25	1	3	2	44045.45225	12	1.82	6.59	48	9.28	0.96	84.86	2.145	6.7	0.032	0	0.011	1	4	95.43665826	110.6900971	71.5	161.7	27.3	8.7	9989.2	103	5.3
95685	1	1	1	1	30	3	2	1	53488.72428	6	0.91	6.59	37	6.43	0.8	70.72	1.671	6.6	0.026	0	0.011	1	4	113.5054171	119.8726908	130.3	170.4	44.9	8.8	14055.6	105	5.6
95843	1	1	1	3	73	1	1	1	8552.045628	6	0.91	6.59	33	5	0.79	69.84	1.332	4.8	0.04	0	0.017	0	4	96.1439243	89.08061151	76.8	169.5	26.7	260	11934	103	5.5
98113	1	1	2	1	25	3	3	1	89739.45674	6	0.91	6.59	41	5.36	0.68	60.11	1.264	7.8	0.023	0	0.011	1	4	105.4253003	132.3219549	123.5	167	44.3	8.7	9193.6	89	5.3
99997	1	2	2	3	64	1	1	1	6348.644022	6	0.91	6.59	35	5.36	0.65	57.46	2.405	4.5	0.011	1	0.011	1	4	91.76676154	102.1173503	61.8	149.2	27.8	11.9	12287.6	103	5.7
83417	2	1	1	1	33	2	1	1	40218.44536	5	0.76	6.58	45	3.21	0.71	62.76	1.953	3.3	148	0	17.8	0	4	154.8567728	142.8743406	80.1	170.9	27.4	145	16442.4	103	7
74815	1	2	2	3	62	4	2	2	14173.7838	5	0.76	6.58	49	7.14	0.85	75.14	0.869	7.2	0.041	0	0.011	1	3	67.76992433	82.76487975	66.1	161.4	25.4	15.2	11845.6	103	5.7
80656	1	2	2	1	33	2	1	1	30003.04723	5	0.76	6.58	43	3.93	0.59	52.16	4.618	6	0.024	0	0.011	1	4	142.2731747	151.9128294	101.1	154	42.6	16	10608	103	5.4
100855	2	1	2	1	30	3	2	1	67053.95541	4	0.61	6.56	40	2.14	0.76	67.18	1.558	4.9	357	0	294	0	3	89.35676834	116.2746456	63.5	167.1	22.7	18.8	13967.2	103	5
93482	2	1	1	1	29	4	2	2	29216.71823	8	1.22	6.56	45	4.64	0.86	76.02	1.163	5.2	120	0	14.2	0	4	105.1380801	117.1823294	75.9	169.5	26.4	14.6	30763.2	90	5.2
101450	1	1	1	1	39	1	1	1	25547.87654	4	0.61	6.56	44	6.43	1.01	89.28	5.735	5.5	0.011	1	0.011	1	3	82.23658516	95.21571929	94.7	169.9	32.8	2.7	17061.2	103	6
82102	1	2	2	2	56	5	1	1	21016.57739	8	1.22	6.56	34	6.07	0.83	73.37	0.576	5.3	0.026	0	0.021	0	3	71.11212652	88.46904005	51.4	158.7	20.4	60	6188	82	5.6
83165	1	2	2	2	47	5	1	2	22544.5382	8	1.22	6.56	40	5	0.61	53.92	0.485	4.3	0.011	1	0.011	1	4	105.132129	117.4998445	56.7	162.3	21.5	2.4	3447.6	98	5.6
83180	1	2	1	1	30	5	1	2	23192.48916	8	1.22	6.56	45	5.36	0.68	60.11	1.479	6.6	0.011	1	0.011	1	4	136.9200814	128.1530881	88	178.3	27.7	19.2	14320.8	99	4.4
83320	1	1	1	3	63	1	1	1	12117.62399	4	0.61	6.56	44	1.79	0.74	65.42	2.314	6.9	0.011	1	0.011	1	4	106.8263802	98.16602428	88.2	168.2	31.2	0.7	884	103	5.1
86424	1	2	1	1	23	1	2	1	32329.92792	8	1.22	6.56	47	3.57	1.04	91.94	5.95	9.7	0.011	1	0.011	1	3	88.5015393	103.3808418	87.8	162	33.5	8.4	22807.2	103	5.5
87508	1	2	2	1	20	1	2	1	24259.11598	8	1.22	6.56	42	3.21	0.75	66.3	3.06	5.2	0.011	1	0.011	1	4	98.51722423	126.4479189	90.6	158.3	36.2	12.9	19713.2	103	5.2
88092	1	2	1	2	40	1	1	1	32034.93759	8	1.22	6.56	44	3.93	0.84	74.26	1.423	7.3	0.024	0	0.011	1	4	101.204908	109.5226485	89.4	169.9	31	8.6	16000.4	103	5.3
88366	1	2	2	2	42	1	1	1	20503.97509	8	1.22	6.56	45	2.86	0.71	62.76	3.172	4	0.011	1	0.011	1	4	90.27556467	114.6273764	69.1	155.9	28.4	2.5	3536	103	5.5
89788	1	2	1	1	28	4	2	1	29216.71823	8	1.22	6.56	43	5	0.86	76.02	1.953	5	0.023	0	0.011	1	4	105.8897092	118.0083881	139.8	182.5	42	25.2	24044.8	103	4.5
94720	1	2	1	1	22	4	3	3	19670.13355	4	0.61	6.56	40	3.93	0.72	63.65	1.874	5.6	0.043	0	0.011	1	4	136.5100242	132.4136005	93.7	166.3	33.9	5.2	9724	103	4.7
96011	1	2	2	1	32	1	2	1	26895.4593	4	0.61	6.56	43	4.28	0.59	52.16	1.016	3.3	0.011	1	0.011	1	4	118.1226787	131.9963032	64	162.6	24.2	8	10342.8	103	4.8
98828	1	2	2	1	29	4	3	2	19946.00799	4	0.61	6.56	38	2.5	0.75	66.3	0.835	5.3	0.024	0	0.011	1	4	91.35965743	118.7011489	103.6	162.9	39	22	41459.6	102	5.2
79960	2	1	2	1	26	3	3	2	68800.99712	10	1.53	6.54	45	2.86	0.7	61.88	0.463	3.1	137	0	31.8	0	4	101.1484486	130.14855	64.7	164.4	23.9	19.8	22276.8	85	4.7
86321	2	2	2	1	25	5	3	3	20092.97337	7	1.07	6.54	42	4.28	0.74	65.42	0.745	3.9	1.57	0	0.993	0	4	95.62396062	123.7817245	49.3	150.2	21.9	14.2	2828.8	103	5.1
87251	2	1	2	2	50	1	1	2	13960.77973	7	1.07	6.54	41	6.43	0.78	68.95	2.732	4.2	4.94	0	4.21	0	3	78.17607673	98.36981051	72.9	156.3	29.8	4.9	1856.4	103	6.3
81237	1	2	1	1	39	3	3	1	14948.67899	7	1.07	6.54	49	3.93	1.27	112.27	3.218	7.4	0.011	1	0.011	1	3	63.13387404	75.22138358	88.4	189.3	24.7	6.3	15912	103	5.1
86050	1	2	2	1	39	4	3	1	24274.43019	7	1.07	6.54	44	6.78	0.65	57.46	3.568	4.3	0.011	1	0.011	1	4	101.4737769	121.7217886	80.4	151.7	34.9	76.1	3005.6	103	5.5
86094	1	1	1	1	28	5	3	3	17866.9242	7	1.07	6.54	46	7.14	1.16	102.54	6.401	8.8	0.033	0	0.011	1	3	74.96878092	89.20441343	81.3	168	28.8	11.2	13083.2	103	5.4
86183	1	1	1	2	46	3	2	1	26110.12145	7	1.07	6.54	42	5	1.14	100.78	0.824	7.9	0.046	0	0.027	0	3	69.15602306	80.02855837	96.9	176.5	31.1	4	9282	113	6.3
87436	1	2	2	1	36	1	1	1	22381.02508	7	1.07	6.54	44	4.28	0.48	42.43	0.497	2.5	0.011	1	0.011	1	4	146.3390254	137.3538088	72	158.3	28.7	5	2563.6	97	5.1
90354	1	2	2	2	43	1	1	1	18949.56524	7	1.07	6.54	43	3.57	0.79	69.84	2.043	4.4	0.011	1	0.011	1	3	79.43029841	101.9821502	60.9	153.2	25.9	0.4	1149.2	103	5.2
91552	1	2	1	2	43	5	3	1	18120.55719	7	1.07	6.54	47	4.64	1.24	109.62	3.026	7	0.016	0	0.011	1	3	63.62610349	74.95859301	103.9	168.5	36.6	4.2	4420	103	5.9
93663	1	2	1	2	43	1	1	1	24831.29422	7	1.07	6.54	44	8.21	0.86	76.02	0.96	4.5	0.011	1	0.011	1	4	97.05831323	106.2066244	75.7	177.1	24.1	3.1	8398	98	5
85399	2	1	2	1	35	3	3	1	39863.46714	6	0.92	6.52	39	2.86	0.88	77.79	0.892	4.9	317	0	85.5	0	3	73.12453835	96.54188715	104.4	165.3	38.2	4.7	5480.8	74	5.5
86220	2	1	1	1	38	4	3	3	18138.46892	6	0.92	6.52	49	4.64	1.23	108.73	1.298	6.9	151	0	24.1	0	3	65.85541335	78.28773674	90.2	176.8	28.9	18.8	21569.6	103	5.6
86522	2	1	2	2	57	3	1	1	48072.15119	6	0.92	6.52	48	2.5	0.88	77.79	1.513	5	336	0	71.3	0	3	66.23176896	82.71785249	72.2	158.2	28.8	4.9	5304	103	5.7
86805	2	1	2	1	31	2	2	2	24901.92956	6	0.92	6.52	38	5.36	0.67	59.23	1.321	2.5	202	0	55.3	0	4	124.4250511	147.7500571	80.8	156.9	32.8	13.3	18387.2	103	5.6
87426	2	1	1	2	48	5	3	3	20963.09899	6	0.92	6.52	41	6.07	0.85	75.14	0.994	4.6	162	0	44.1	0	4	96.20477699	103.0351798	81.8	172.9	27.4	3.5	8044.4	94	5.4
91631	2	1	1	2	58	3	1	1	32218.36814	6	0.92	6.52	44	7.5	1.12	99.01	1.005	6.5	423	0	93.5	0	3	67.33867518	74.91102203	80	177.4	25.4	24.9	23337.6	103	5.9
93375	2	1	2	1	36	3	1	2	53511.46299	6	0.92	6.52	46	5.36	0.82	72.49	1.039	2.3	373	0	104	0	3	78.88080983	103.0915924	42.7	154.3	17.9	5.8	8221.2	103	5.4
95559	2	1	2	2	42	3	3	2	35490.01354	6	0.92	6.52	36	4.64	0.7	61.88	1.694	5	197	0	77.2	0	4	91.76545237	116.3127462	75.5	158.9	29.9	10.5	17326.4	103	5.7
85231	1	2	2	2	40	2	1	2	18441.73013	6	0.92	6.52	42	4.28	0.52	45.97	1.039	4	0.011	1	0.011	1	4	158.2918435	150.7594012	55.3	152.7	23.7	1.3	2210	90	5.7
85401	1	1	2	2	46	1	3	2	19178.73769	6	0.92	6.52	37	5.36	0.58	51.27	0.587	3.9	0.011	1	0.011	1	4	111.9196155	120.30779	125.2	154	52.8	17.8	17238	102	5.1
85655	1	2	2	1	27	2	3	1	21819.18716	6	0.92	6.52	47	3.21	0.64	56.58	0.926	4.2	0.011	1	0.011	1	4	134.9105894	154.2680756	57.5	159.8	22.5	8.4	10961.6	95	4.9
89600	1	2	1	1	22	2	1	3	29078.25449	6	0.92	6.52	46	5	1.03	91.05	1.558	6.6	0.011	1	0.011	1	4	109.4497331	121.8686649	75.1	161.7	28.7	5	7514	98	5.6
93201	1	2	1	1	33	2	3	1	24005.01907	6	0.92	6.52	45	4.64	0.84	74.26	1.739	5.1	0.011	1	0.011	1	4	127.5451775	133.3345298	93	165.6	33.9	16.6	20155.2	113	5.8
101721	2	1	1	1	28	5	1	2	8899.742275	14	2.15	6.51	40	6.78	0.84	74.26	1.073	6.9	262	0	53.9	0	4	108.8044536	119.1551878	55.9	165.6	20.4	15.5	16619.2	103	5.2
100611	1	2	1	2	43	1	1	3	21869.95392	14	2.15	6.51	44	5.71	0.8	70.72	4.143	5.9	0.02	0	0.011	1	4	105.5062306	109.4108733	83.8	177	26.7	3.6	11757.2	103	5.3
84287	2	1	1	1	34	3	2	1	29171.93816	8	1.23	6.5	44	5	0.9	79.56	0.779	4.3	129	0	54.8	0	4	96.59440521	111.0436073	78.1	174.5	25.6	2.8	6364.8	98	5.4
92923	2	1	1	1	29	4	3	3	22018.31141	8	1.23	6.5	48	6.43	1.04	91.94	0.61	6.3	264	0	111	0	3	84.4334979	99.11412587	65.8	166.5	23.7	22.2	16354	101	4.7
101064	2	1	1	1	28	5	3	2	13302.20626	12	1.85	6.49	45	5	1.18	104.31	3.545	7.8	270	0	61.8	0	3	73.5043653	87.64901245	96.9	170.6	33.3	10.8	18298.8	103	5.4
80917	1	1	1	1	34	3	2	1	22764.00177	5	0.77	6.49	39	4.64	0.51	45.08	2.834	3.8	0.016	0	0.011	1	4	186.0423623	140.2412876	130.3	173.5	43.3	128	19182.8	103	5.4
87154	1	2	2	1	30	1	1	1	23276.26608	5	0.77	6.49	44	4.28	0.45	39.78	3.319	3.1	0.011	1	0.011	1	4	163.5984175	146.3412182	62.5	155.2	25.9	7.3	8221.2	106	5.4
89183	1	1	2	1	24	1	3	1	22264.06901	5	0.77	6.49	41	3.21	0.8	70.72	0.644	4.4	0.011	1	0.011	1	3	88.12380218	115.0448345	107.5	149.4	48.2	20.8	38277.2	93	5.6
101694	1	2	1	3	64	2	1	1	5322.02922	7	1.08	6.48	39	5.71	0.7	61.88	1.603	6.1	0.011	1	0.011	1	4	137.6077823	115.5880213	82	161.2	31.6	30.7	17149.6	123	6.8
100389	2	1	2	2	55	4	1	2	29692.77319	4	0.62	6.45	36	7.85	1.02	90.17	1.332	5.5	257	0	132	0	2	56.26310938	72.06490969	78.7	159.2	31.1	86.4	21569.6	115	5.9
74582	2	1	2	1	30	3	3	3	24751.89737	6	0.93	6.45	39	3.21	0.74	65.42	1.219	3.6	193	0	58.4	0	4	92.14948973	119.5095941	69.8	159.2	27.5	3.9	4862	103	5.1
83884	2	1	1	3	61	1	2	1	8261.762664	4	0.62	6.45	43	5.36	0.65	57.46	0.497	4.2	55.5	0	39.3	0	4	124.8860929	105.0048969	62.2	167	22.3	20.7	16000.4	103	5.6
84712	2	1	1	1	34	4	1	2	20879.11856	2	0.31	6.45	45	2.86	0.99	87.52	0.858	5.6	242	0	136	0	3	86.53360841	100.6700973	69	163.3	25.9	16.4	17591.6	91	5.4
90075	2	1	2	2	58	4	3	1	20578.36316	2	0.31	6.45	39	5	0.85	75.14	1.061	5.8	636	0	126	0	3	68.69365601	85.12342597	68	156.3	27.8	36.6	16354	100	5.7
94522	2	1	1	3	60	4	2	3	13605.39528	4	0.62	6.45	41	3.57	0.94	83.1	0.79	6.7	392	0	210	0	3	81.8622735	88.45879178	97.6	175.2	31.8	9.3	14939.6	102	5.6
95977	2	1	2	1	26	4	3	1	20551.50767	2	0.31	6.45	39	2.5	0.62	54.81	0.79	4.9	72.8	0	27.3	0	4	116.3542777	135.4502226	69.7	178.4	21.9	2.9	2740.4	103	5.4
98843	2	1	1	2	56	3	2	2	92451.60767	4	0.62	6.45	42	3.21	0.76	67.18	2.224	4.2	375	0	115	0	4	106.0955073	101.9896998	60.3	163.3	22.6	0.6	972.4	99	6.4
99540	2	1	1	2	57	5	1	2	24154.98667	4	0.62	6.45	40	5.71	1.36	120.22	2.089	8.2	324	0	124	0	2	54.0121609	61.77749332	75	162.1	28.5	5.7	9989.2	103	6.6
101025	1	2	2	1	23	5	3	3	27782.27884	8	1.24	6.45	39	3.57	0.73	64.53	1.016	5.1	0.011	1	0.011	1	4	98.79537697	127.3028858	68.2	166.9	24.5	3.1	8486.4	97	5.3
102055	1	1	2	3	69	3	1	1	21953.36597	2	0.31	6.45	37	7.14	0.94	83.1	1.479	7.6	0.026	0	0.016	0	2	59.04267772	71.04186287	104.4	158.8	41.4	10.6	9724	120	6
77620	1	2	2	1	28	3	3	1	82457.66873	6	0.93	6.45	44	3.21	0.78	68.95	0.621	6.3	0.037	0	0.011	1	3	87.94106122	114.8096434	102.9	160	40.2	5	12641.2	91	5
85075	1	2	2	2	41	2	2	1	23790.86755	4	0.62	6.45	39	3.93	0.43	38.01	1.344	5.6	0.011	1	0.011	1	4	196.1222437	159.3630491	81.5	144.5	39	21	4066.4	105	6.4
86872	1	2	2	3	66	2	1	2	6651.702308	4	0.62	6.45	42	3.93	0.86	76.02	1.276	5.9	0.028	0	0.011	1	3	80.01399268	92.15092236	69.2	150.1	30.7	5.5	3447.6	103	5.5
87274	1	2	2	2	55	2	2	3	15428.73673	4	0.62	6.45	43	5.36	0.7	61.88	2.382	5.4	0.011	1	0.011	1	4	105.2950147	123.0413185	92.3	160.7	35.7	23.6	13083.2	99	5.1
87464	1	1	1	3	70	1	1	1	8568.439229	2	0.31	6.45	46	3.57	0.76	67.18	1.727	4.9	0.011	1	0.011	1	4	101.3968028	92.43698937	78.8	157	32	57.9	4862	109	5.7
94277	1	2	2	2	41	2	1	3	10092.49727	4	0.62	6.45	42	2.86	0.5	44.2	1.547	5.3	0.011	1	0.011	1	4	164.7927366	151.6483262	64.6	151.2	28.3	22.3	3536	92	5.2
99896	1	2	1	2	47	2	1	3	15208.45638	4	0.62	6.45	46	3.93	0.84	74.26	2.156	5.7	0.011	1	0.011	1	4	118.7097819	120.8459535	79.9	163.4	29.9	29.1	23514.4	116	5.5
93313	2	1	1	1	25	5	3	1	17357.08458	14	2.18	6.42	50	4.64	0.94	83.1	1.885	7.1	6.6	0	6.25	0	4	97.78374898	113.1142463	71.3	175.9	23	2.3	7072	109	5.2
74866	1	2	1	2	40	3	3	1	20038.21349	7	1.09	6.42	36	8.21	1.05	92.82	2.529	7.6	0.011	1	0.011	1	3	78.22893526	90.84495329	97.2	170.6	33.4	4.4	9724	90	5.6
79169	1	2	2	1	32	3	3	1	24123.65664	7	1.09	6.42	40	3.57	0.61	53.92	2.676	4.8	0.011	1	0.011	1	4	113.6647703	130.5565197	91.9	170.6	31.6	11.7	4508.4	95	5.5
87814	1	2	2	1	20	1	2	3	24447.49725	14	2.18	6.42	40	6.07	0.62	54.81	1.14	5.1	0.011	1	0.011	1	4	122.719296	141.2811536	47.7	150.4	21.1	21.3	22895.6	103	5.2
92025	1	2	1	1	22	1	3	2	28944.78026	14	2.18	6.42	40	4.64	0.72	63.65	0.96	4.3	0.026	0	0.011	1	4	136.5100242	132.4136005	159.9	187.9	45.3	16.3	15912	103	5.4
97104	1	2	1	1	38	1	3	1	100758.0014	7	1.09	6.42	43	6.78	1.05	92.82	1.908	7.2	0.011	1	0.011	1	3	79.04775267	92.13026258	93.3	169.5	32.5	6.5	14674.4	103	5.7
97166	1	1	2	2	40	1	1	1	55578.98881	7	1.09	6.42	42	3.93	0.73	64.53	1.874	3.1	0.011	1	0.011	1	3	88.29766016	112.9732111	68.6	156.6	28	16.9	16796	114	5
74909	1	1	1	3	64	2	2	1	8748.134024	8	1.25	6.4	43	3.57	0.98	86.63	6.695	5.1	0.035	0	0.015	0	4	93.327846	95.49889856	57.8	152.6	24.8	4.1	6011.2	103	5.7
81348	1	2	1	1	21	2	1	2	32327.33621	8	1.25	6.4	49	7.5	0.89	78.68	3.071	5.3	0.019	0	0.011	1	4	130.7778171	141.6547512	65.2	170.7	22.4	3.2	7690.8	103	5.5
82903	1	2	2	2	57	2	1	1	13182.96779	8	1.25	6.4	42	5	0.55	48.62	1.298	4.2	0.018	0	0.011	1	4	138.0776651	131.3431427	64	146.1	30	2	3005.6	103	5.9
75738	1	2	1	2	47	2	3	1	28521.60575	14	2.19	6.39	45	4.64	1.01	89.28	11.821	7.4	0.011	1	0.011	1	4	95.96612039	104.3244434	92.7	162.9	34.9	5.7	11315.2	103	6.3
78821	1	2	2	1	38	2	2	1	34818.27652	14	2.19	6.39	37	3.21	0.73	64.53	1.897	4.2	0.011	1	0.011	1	4	108.1369019	132.7884838	85.4	155.5	35.3	12.6	13083.2	103	5.2
84736	2	1	2	2	54	4	3	2	23297.81937	6	0.94	6.38	45	4.28	0.58	51.27	1.061	4.3	140	0	41.7	0	4	108.3353314	113.7333253	101.5	165.1	37.2	11.8	12906.4	107	6.5
80438	1	2	2	1	37	4	3	2	22568.62934	3	0.47	6.38	44	2.5	0.78	68.95	0.779	4.7	0.011	1	0.011	1	3	83.10359902	107.7758866	68.3	155.5	28.2	9.7	11845.6	79	5.4
80712	1	2	2	2	48	1	1	2	26896.63373	3	0.47	6.38	41	2.86	1	88.4	2.416	5.7	0.017	0	0.011	1	2	59.17659641	77.25537127	68.7	151.6	29.9	1.7	2740.4	103	6
84390	1	2	1	1	33	2	2	3	20493.4791	6	0.94	6.38	46	3.93	0.63	55.69	0.723	3.7	0.018	0	0.011	1	4	177.7638079	150.0695066	66.5	174.5	21.8	3.6	4331.6	102	5.4
86041	1	2	1	1	35	2	2	1	20493.4791	6	0.94	6.38	43	4.64	0.95	83.98	1.739	5.2	0.021	0	0.011	1	4	109.3457267	120.882713	76.3	159.9	29.8	16.7	12729.6	111	6.1
87080	1	2	2	1	33	2	1	3	18725.25066	6	0.94	6.38	41	4.28	0.59	52.16	1.558	5.3	0.026	0	0.011	1	4	142.2731747	151.9128294	72.2	145.8	34	6.4	11668.8	103	5.8
88077	1	2	2	1	24	4	3	2	24682.4907	6	0.94	6.38	46	6.43	0.86	76.02	0.768	4.6	0.047	0	0.015	0	3	81.0677014	106.7942362	86.6	164.5	32	10.8	12994.8	92	5.6
87044	2	1	2	1	32	4	3	3	16662.47905	7	1.1	6.36	42	2.5	0.72	63.65	1.344	2.8	240	0	122	0	4	93.87172692	121.2119866	81.5	172.3	27.5	274.5	15646.8	80	5.2
88200	2	1	1	1	28	4	3	3	21776.35194	7	1.1	6.36	43	5	0.94	83.1	1.569	5.9	110	0	31.1	0	4	95.5598425	110.7554361	132.2	176.2	42.6	9.8	23602.8	99	5.5
88707	2	2	2	1	23	4	1	2	26735.26498	7	1.1	6.36	43	5	0.59	52.16	0.824	3.5	24.3	0	6.14	0	4	126.3129802	140.6107523	61.5	151.4	26.8	9.6	4862	100	5.6
102894	2	1	1	1	26	2	1	1	18078.25042	4	0.63	6.35	42	3.93	0.93	82.21	1.174	6	498	0	139	0	4	119.0341997	131.622337	71.4	167.1	25.6	50.5	49946	103	5.6
81613	2	1	2	2	41	3	2	1	25966.63996	4	0.63	6.35	41	2.14	0.44	38.9	10.455	3	346	0	120	0	4	157.5804885	136.464405	89.8	161.2	34.6	2.8	3801.2	103	5.8
85556	1	2	2	1	24	5	2	1	19411.39166	4	0.63	6.35	44	3.21	0.65	57.46	0.598	4.2	0.033	0	0.015	0	4	111.984279	135.2476095	59.1	155.3	24.5	7.4	11934	79	5.4
86063	1	2	1	3	64	3	2	1	33363.10624	4	0.63	6.35	44	4.64	0.85	75.14	2.935	5.4	0.011	1	0.011	1	4	90.7473755	92.08173831	81.4	166.4	29.4	12.9	13878.8	103	5.8
92620	1	2	1	1	37	5	2	1	21109.79751	4	0.63	6.35	49	3.93	1.01	89.28	2.202	9.6	0.024	0	0.011	1	3	83.12013375	96.56286786	84	169.6	29.2	5.6	11934	109	5.7
93115	1	2	2	1	28	1	1	3	21819.18716	4	0.63	6.35	39	3.21	0.7	61.88	1.208	3.3	0.029	0	0.011	1	4	99.63816838	128.3328476	76	161.1	29.3	8.8	22100	100	5.2
74195	1	1	2	1	26	3	3	1	32371.56665	5	0.79	6.33	39	3.57	0.46	40.66	0.79	5.2	0.017	0	0.011	1	4	164.2025233	149.4270637	123.2	165.2	45.1	55	19182.8	104	4.8
75803	2	1	1	2	40	4	2	2	20498.91548	6	0.95	6.32	46	5	1.25	110.5	2.743	9.1	58.9	0	55.5	0	3	63.9713794	75.92489348	94.8	178.3	29.8	31	33150	103	6
76406	2	1	1	1	36	5	3	3	19048.33405	6	0.95	6.32	41	3.21	1.12	99.01	1.231	4	380	0	166	0	3	74.18413598	87.43035773	71.2	183.4	21.2	9.8	17414.8	103	5.4
81514	2	1	1	1	23	1	1	2	29199.75625	6	0.95	6.32	43	2.86	0.65	57.46	1.095	5.4	34.4	0	7.17	0	4	152.2317656	137.1317789	88.3	172.1	29.8	85	16884.4	103	5.6
87125	2	1	1	3	77	4	1	3	12929.67575	6	0.95	6.32	37	5.71	0.9	79.56	0.463	3.5	215	0	97.1	0	3	81.82472899	82.09396782	68.5	177.2	21.8	15.7	14851.2	103	6.1
91273	2	2	1	1	23	4	1	3	29152.59036	6	0.95	6.32	48	4.28	1.04	91.94	2.1	3.6	26.9	0	5.28	0	3	88.5015393	103.3808418	67.9	176	21.9	7.8	20774	103	5.6
91826	2	1	2	2	42	4	2	3	17969.6581	6	0.95	6.32	37	2.5	0.61	53.92	0.734	3.1	442	0	155	0	4	107.5602291	121.700132	62	151.3	27.1	17.7	4154.8	103	5.2
92418	2	1	1	2	48	5	1	1	9448.209029	6	0.95	6.32	45	3.93	0.78	68.95	0.35	4.8	379	0	108	0	4	106.235314	106.7396637	49.9	163.6	18.6	4.3	7867.6	107	5.4
102381	1	1	1	2	42	3	3	1	24406.28443	6	0.95	6.32	43	5.71	1.15	101.66	3.229	9	0.019	0	0.011	1	3	69.73858559	81.57273316	113.8	184.6	33.4	4.5	11492	110	5.3
74554	1	2	2	1	35	4	3	3	22568.62934	6	0.95	6.32	40	5	0.96	84.86	1.016	4.8	0.038	0	0.015	0	3	66.13862138	88.27370494	92.1	158.1	36.8	7.4	13436.8	103	5.5
74652	1	2	2	2	40	1	2	1	17825.93927	6	0.95	6.32	38	3.57	0.62	54.81	2.8	5.1	0.011	1	0.011	1	4	106.6114294	122.7634832	87.2	159.6	34.2	11	14232.4	98	5.9
76825	1	1	1	1	28	2	1	2	29199.75625	6	0.95	6.32	46	4.64	0.92	81.33	2.337	5.8	0.033	0	0.011	1	4	118.7288976	131.2379308	79.1	165.1	29	8.6	13348.4	103	5.5
78237	1	2	1	1	39	1	1	1	36284.65027	6	0.95	6.32	45	2.86	0.68	60.11	2.066	4.8	0.011	1	0.011	1	4	129.8185184	120.3018517	102.1	174.8	33.4	8.5	11845.6	116	5.7
82037	1	2	2	2	43	1	1	2	18940.06048	6	0.95	6.32	41	3.93	0.64	56.58	2.529	5.1	0.046	0	0.011	1	4	101.2782451	118.954425	79.8	149.6	35.7	4.9	6541.6	103	5.4
101893	2	1	1	1	23	1	2	2	41290.08763	7	1.11	6.31	42	3.93	0.97	85.75	3.432	8	105	0	24	0	4	95.91194908	111.0655204	113.1	171.9	38.3	28.6	13613.6	85	5.3
81169	2	1	1	1	34	3	2	1	13880.60061	7	1.11	6.31	46	3.57	0.79	69.84	0.813	5.2	11.6	0	3.55	0	4	112.2758018	117.1554505	107.7	179.2	33.5	12.8	16088.8	96	4.7
88524	2	2	1	1	24	5	3	1	44356.65536	7	1.11	6.31	47	2.5	1.07	94.59	1.231	6.9	11.2	0	4.77	0	3	84.90754563	99.69668354	54.5	183.4	16.2	115	11138.4	103	5.4
83986	1	1	1	2	40	3	3	1	49076.36992	7	1.11	6.31	45	5.71	1.03	91.05	2.416	6.3	0.011	1	0.011	1	3	79.98447769	92.66059625	98.1	180.9	30	6.6	16884.4	103	5.2
93208	1	1	2	2	59	3	2	1	36408.91946	7	1.11	6.31	39	3.93	0.7	61.88	1.524	3.7	0.027	0	0.021	0	3	85.64773009	103.2201615	76.2	163.1	28.6	5.8	6453.2	99	5.5
87514	1	2	2	1	23	4	3	3	29656.08801	8	1.27	6.3	41	3.57	0.93	82.21	0.734	3.3	0.011	1	0.011	1	3	74.71054089	99.226693	62.4	162.8	23.5	13.6	15823.6	103	5.6
85463	2	2	2	2	48	5	1	1	15725.5092	10	1.59	6.29	47	4.28	0.52	45.97	2.552	3.2	72.4	0	32.3	0	4	125.8583762	122.9688059	55	149.5	24.6	1.4	1149.2	103	10.7
87690	1	2	1	2	55	5	1	1	10572.90218	10	1.59	6.29	42	5	0.83	73.37	4.55	6.9	0.031	0	0.011	1	4	96.18964106	99.05590161	81.4	168.4	28.7	20.5	13790.4	103	6
89939	1	2	1	1	27	5	3	2	13525.39208	10	1.59	6.29	49	4.28	0.78	68.95	2.224	6.4	0.032	0	0.011	1	4	119.39717	123.7062414	61.9	166.5	22.3	5.1	10608	103	5.6
93390	1	2	1	3	60	5	1	1	16697.48608	10	1.59	6.29	47	5.71	0.93	82.21	3.556	6.3	0.02	0	0.011	1	3	82.87890838	89.43769758	75	168	26.6	2.6	2475.2	103	4.8
93691	1	2	1	1	25	5	3	2	13525.39208	10	1.59	6.29	48	5	0.64	56.58	1.264	7.2	0.023	0	0.011	1	4	152.3787957	136.0830477	39.2	136.5	21	8.7	11757.2	103	5.8
96737	1	2	2	1	34	5	3	2	10022.04517	15	2.39	6.28	40	3.57	0.64	56.58	1.027	4.4	0.043	0	0.021	0	4	106.2233622	126.7177245	52.6	160.3	20.5	15	19536.4	103	5.3
101228	2	1	2	1	30	3	2	2	43271.89021	5	0.8	6.25	41	3.93	0.72	63.65	1.987	4.9	419	0	168	0	4	95.10966202	122.9269404	65.6	159.4	25.8	7.1	9900.8	103	5.4
101718	2	1	2	1	39	3	3	1	36125.60408	5	0.8	6.25	40	2.5	0.69	61	0.677	4.6	364	0	44.1	0	4	94.7161394	119.3535851	85.2	154.5	35.7	10	5746	110	5.2
74115	2	1	1	1	27	1	1	3	32327.33621	4	0.64	6.25	48	5	0.89	78.68	4.426	6.2	206	0	47.7	0	4	102.5357086	117.1772228	70.2	166.7	25.3	5.7	13525.2	103	5.2
82729	2	1	2	1	22	3	1	3	36428.28679	4	0.64	6.25	37	3.93	0.74	65.42	1.027	4.1	244	0	68	0	4	98.13789654	126.4179616	53.7	159.7	21.1	1.8	4331.6	103	5.1
96656	2	2	1	1	24	2	1	1	22756.49638	1	0.16	6.25	45	4.64	1.14	100.78	3.827	7.6	83.3	0	33.4	0	4	95.65101612	108.2542518	62.2	157.6	25	1.8	3889.6	103	5.4
97201	2	1	1	3	60	4	2	2	15651.85718	1	0.16	6.25	39	4.28	0.96	84.86	0.666	5.6	333	0	70.3	0	3	79.8973439	86.56303319	65.1	175	21.3	23.7	11492	95	4.8
98046	2	1	2	2	49	3	1	2	28029.64004	4	0.64	6.25	38	5.71	0.59	52.16	1.445	4.4	188	0	32.4	0	4	108.3350351	117.1383204	103.1	164.8	38	53.6	11226.8	124	5.9
98322	2	1	2	1	29	3	2	1	134891.6089	5	0.8	6.25	31	4.28	0.61	53.92	1.073	5.9	143	0	82.5	0	4	115.9590185	133.3370428	114.7	164.5	42.4	3.9	4950.4	106	5.1
99081	2	1	1	2	59	4	1	2	18150.80268	6	0.96	6.25	37	5.36	0.67	59.23	0.835	5.6	406	0	118	0	4	121.412882	105.1723799	60.5	165.6	22.1	13.7	5480.8	103	5.8
99439	2	2	2	1	34	5	3	1	20718.58347	3	0.48	6.25	41	3.57	0.62	54.81	1.84	4	134	0	30.6	0	4	110.1873464	128.0482688	50.6	158.4	20.2	12.7	12022.4	103	5.2
101065	1	1	2	2	44	1	2	1	54725.91471	5	0.8	6.25	43	4.28	0.85	75.14	1.208	4.8	0.011	1	0.011	1	3	72.65602272	93.92033121	71.1	172.6	23.9	2.3	3359.2	111	5.4
101731	1	1	1	2	46	1	2	1	78174.5887	5	0.8	6.25	42	4.64	0.75	66.3	2.506	6.5	0.011	1	0.011	1	4	112.1185599	110.0089541	80.9	174.9	26.4	5.3	9282	94	5.4
102811	1	2	2	2	41	1	2	1	25542.409	6	0.96	6.25	41	3.93	0.64	56.58	0.813	3.3	0.028	0	0.011	1	4	102.2622022	120.6374379	65.8	164.4	24.3	392	1856.4	103	5.1
74579	1	2	1	2	51	5	2	3	16203.57092	3	0.48	6.25	43	6.78	1.25	110.5	1.547	4.6	0.011	1	0.011	1	3	60.89296874	70.27905687	59.2	155.6	24.5	16.1	3624.4	103	5.5
76415	1	2	1	1	25	5	3	2	27104.45896	5	0.8	6.25	30	2.86	1.06	93.7	1.31	5.1	0.011	1	0.011	1	3	85.12424214	99.9599734	51.7	169.9	17.9	1.8	5480.8	103	5.4
82465	1	2	2	2	44	5	2	3	19202.10709	3	0.48	6.25	40	5.71	0.63	55.69	3.274	4.5	0.02	0	0.011	1	4	102.6554631	118.7353458	68.1	150.7	30	4.7	6276.4	103	5.4
87053	1	2	2	1	34	1	1	2	22381.02508	8	1.28	6.25	42	5.36	0.5	44.2	0.802	2.9	0.011	1	0.011	1	4	141.2343543	137.4388288	96.4	165.3	35.3	5.5	7514	97	4.5
88034	1	1	2	3	63	3	2	2	37070.06567	1	0.16	6.25	40	6.07	0.84	74.26	0.395	4.4	0.028	0	0.011	1	3	68.47901839	83.1924714	55.2	156	22.7	18.9	12110.8	98	5.4
91603	1	2	2	2	47	5	1	1	25962.11491	4	0.64	6.25	44	3.57	0.63	55.69	5.058	6.2	0.026	0	0.011	1	4	101.2901221	116.2593169	61.3	158.9	24.3	12.7	6453.2	102	5
93504	1	2	1	1	37	5	3	1	18759.82446	4	0.64	6.25	44	3.93	0.85	75.14	1.016	6.3	0.031	0	0.011	1	4	101.4246829	111.3124649	69.2	169.3	24.1	2.6	3889.6	95	5
93592	1	1	1	1	36	1	2	1	24494.46889	8	1.28	6.25	49	5.71	0.98	86.63	1.614	7.1	0.011	1	0.011	1	3	86.54335945	100.3080918	86.2	173.5	28.6	4.7	6188	99	5.3
94162	1	2	1	3	64	2	1	1	7806.939623	3	0.48	6.25	38	6.78	0.77	68.07	1.355	6.5	0.011	1	0.011	1	4	123.2752344	111.1476886	59.2	156.9	24	8.8	10431.2	103	6
94388	1	2	2	1	33	4	3	1	15257.63564	5	0.8	6.25	38	4.64	0.8	70.72	0.576	2.9	0.04	0	0.011	1	3	82.60717667	107.9966689	90.6	165.4	33.1	14.2	25017.2	97	5.2
94877	1	1	1	3	71	1	1	1	14211.14825	6	0.96	6.25	41	5.36	0.84	74.26	1.931	6.5	0.011	1	0.011	1	4	90.07708175	88.09081756	106.1	171.9	35.9	2.5	6364.8	103	6.8
95094	1	2	2	1	37	2	1	2	30303.87642	3	0.48	6.25	37	3.57	0.46	40.66	1.773	4.9	0.011	1	0.011	1	4	185.258049	160.307718	58.4	143.3	28.4	15.7	9193.6	103	6
96885	1	1	1	1	24	1	1	3	23006.31824	3	0.48	6.25	44	3.57	0.58	51.27	0.768	6.2	0.011	1	0.011	1	4	172.1310675	142.7006143	85	168.2	30	1.5	5746	101	5.9
97672	1	2	2	2	45	1	1	2	22009.4079	3	0.48	6.25	37	2.14	0.7	61.88	1.547	4.3	0.016	0	0.011	1	4	90.48918475	113.8872366	75.2	150.4	33.2	2.3	3270.8	103	5.7
98073	1	2	2	1	23	2	1	1	26230.62208	1	0.16	6.25	42	4.28	0.74	65.42	0.677	4.9	0.048	0	0.016	0	4	117.8746506	145.4927886	40.4	143.9	19.5	8.1	13878.8	103	5.2
99102	1	2	1	2	50	1	1	1	17815.4332	6	0.96	6.25	44	4.64	0.85	75.14	1.276	7.3	0.027	0	0.011	1	4	95.41083519	101.597736	81.3	166	29.5	4.5	2298.4	103	5.5
99174	1	2	2	3	65	1	1	1	10549.70066	6	0.96	6.25	40	7.5	0.89	78.68	1.885	6.4	0.011	1	0.011	1	3	63.65382047	77.29361001	82.4	160.5	32	15.7	8044.4	103	5.8
99855	1	2	1	1	34	4	3	1	19080.27735	5	0.8	6.25	40	6.07	0.99	87.52	1.276	6.4	0.022	0	0.011	1	3	86.53360841	100.6700973	108.9	167.3	38.9	9.8	13525.2	114	5.6
73810	1	2	1	2	48	2	3	1	35100.90084	14	2.25	6.22	42	3.93	1.21	106.96	2.281	5	0.045	0	0.011	1	3	77.57367744	86.01929376	84.9	177.5	26.9	4.1	15028	103	5.5
76104	1	2	2	2	45	2	3	1	28218.9568	14	2.25	6.22	46	4.28	0.83	73.37	1.727	4.5	0.011	1	0.011	1	4	90.10031616	110.7727704	49.3	156	20.3	2.2	2210	103	5.6
76243	1	1	2	2	59	1	3	2	21545.60941	12	1.93	6.22	37	5	0.6	53.04	0.644	4.5	0.011	1	0.011	1	4	102.3228087	108.5900487	118	153	50.4	5.3	9105.2	91	6
76342	1	1	2	2	43	1	3	3	27720.36113	14	2.25	6.22	41	4.28	0.54	47.74	0.666	6	0.011	1	0.011	1	4	123.2155326	125.7929397	103.9	164.6	38.3	12.2	14055.6	96	5.3
79896	1	2	1	1	22	1	2	2	50262.84125	14	2.25	6.22	46	3.93	0.93	82.21	1.061	6	0.011	1	0.011	1	4	101.6007519	116.8017011	109.2	182.4	32.8	5.1	9282	93	4.7
83637	1	2	1	2	40	1	2	3	34480.70933	14	2.25	6.22	44	7.5	1.06	93.7	1.287	8.2	0.011	1	0.011	1	3	77.3778934	89.96319262	179.4	193.3	48	8.4	21392.8	98	5.6
77196	2	1	1	2	41	3	3	1	19101.51713	9	1.45	6.21	41	3.57	0.78	68.95	2.732	6.9	480	0	286	0	4	109.6896762	112.1194841	85.7	177.6	27.2	6.1	9370.4	103	5.6
102509	1	2	1	3	62	1	1	1	6286.755357	9	1.45	6.21	35	8.21	0.48	42.43	2.495	2.4	0.011	1	0.011	1	4	176.6160419	118.1071098	42.8	148.2	19.5	149	1237.6	103	14.3
78360	2	1	2	1	38	4	1	1	22568.62934	8	1.29	6.2	35	3.57	0.51	45.08	0.948	5.3	305	0	97.1	0	4	134.9615013	132.7629773	65.4	154.8	27.3	13.7	4685.2	103	5.6
82746	1	2	1	1	33	3	3	3	23241.03735	8	1.29	6.2	46	4.64	1.1	97.24	1.773	8.6	0.041	0	0.019	0	3	77.09257647	90.96342038	114.2	196.5	29.6	8.4	23514.4	103	5.3
83701	1	2	2	2	45	4	3	1	29231.64735	8	1.29	6.2	40	5.71	0.84	74.26	1.558	5.9	0.011	1	0.011	1	3	73.31984152	94.40555574	69.7	165	25.6	12.4	16972.8	103	5.1
77746	2	1	1	1	36	3	3	3	14138.99024	7	1.13	6.19	46	3.21	0.94	83.1	0.779	5.9	153	0	46.2	0	4	90.80695189	104.7029792	79.4	183.6	23.6	14.8	10077.6	100	5
82771	2	1	1	2	41	3	2	1	120056.7677	6	0.97	6.19	49	2.86	0.75	66.3	3.048	5.5	283	0	141	0	4	114.7683738	113.9414634	119.2	179.9	36.8	1.7	1237.6	106	5.6
100829	1	2	1	2	43	4	1	1	19486.77955	7	1.13	6.19	37	3.93	0.89	78.68	1.377	7.3	0.011	1	0.011	1	4	93.29274775	104.7203721	97.9	178	30.9	4.1	10961.6	89	6
79486	1	2	2	3	72	3	3	1	41406.74225	6	0.97	6.19	39	5.71	0.84	74.26	1.558	4.5	0.03	0	0.023	0	3	66.64769915	78.09572527	63.7	153.6	27	41	7690.8	83	5.2
83124	1	1	1	3	64	3	3	1	77115.4056	6	0.97	6.19	40	5.36	1.04	91.94	0.779	7	0.026	0	0.011	1	3	71.89969373	77.51027048	113.8	176.7	36.4	4.6	12464.4	102	5.1
96865	1	1	2	1	28	4	3	3	41672.82397	7	1.13	6.19	41	4.28	0.76	67.18	0.531	5.2	0.021	0	0.011	1	4	90.61706425	117.919744	67.4	172.5	22.7	6.3	6011.2	93	5.5
74150	2	1	2	1	20	3	1	3	58373.27441	14	2.27	6.17	45	5.36	0.84	74.26	0.655	4.5	235	0	89.9	0	3	86.43996229	112.5294875	58.3	163.3	21.9	99	5657.6	82	5.3
81051	2	1	1	2	41	2	2	1	22173.26924	14	2.27	6.17	41	4.64	0.77	68.07	2.089	5.2	146	0	62.4	0	4	134.9383044	130.6374577	68.7	162.4	26	4.1	6630	103	5.1
83271	2	1	1	1	21	3	1	3	61661.50647	14	2.27	6.17	46	3.93	0.95	83.98	0.723	6.6	204	0	86.9	0	4	100.0770491	115.0777292	76.6	175.5	24.9	7.7	8751.6	88	5
83613	2	1	1	1	23	3	1	2	61661.50647	14	2.27	6.17	47	5	1.09	96.36	1.219	5.5	195	0	84.6	0	3	83.83340759	98.50437139	84.1	187.8	23.8	60	17326.4	89	5.2
94398	2	1	2	1	39	4	1	2	29877.79293	5	0.81	6.17	35	5	0.74	65.42	0.689	4.8	27.8	0	1.85	0	3	87.37001981	112.1878972	84.7	167.2	30.3	28.2	16796	103	6.1
95200	2	1	2	1	23	1	2	3	23239.06348	5	0.81	6.17	43	6.43	0.6	53.04	0.892	2.4	113	0	29.8	0	4	123.886693	139.8353849	58.9	153.3	25.1	11.8	10696.4	103	5
95501	2	1	2	1	25	3	2	2	70717.23824	5	0.81	6.17	39	5.71	0.8	70.72	1.344	5.4	183	0	70.3	0	3	87.39654962	114.2395206	98.3	159.8	38.5	16.4	18033.6	103	5.5
98302	2	1	1	1	29	1	2	3	30898.17336	5	0.81	6.17	42	2.14	0.79	69.84	1.344	6.5	314	0	84.9	0	4	115.9603698	121.3434269	86.9	166.6	31.3	3.9	2740.4	103	5.1
98936	2	1	1	1	27	3	1	3	35450.02081	5	0.81	6.17	39	5.36	0.93	82.21	1.581	7.1	129	0	19.6	0	4	97.46347278	112.7704751	61.9	177.7	19.6	10.5	18122	103	5.3
100433	1	2	1	3	67	2	3	1	11052.92177	5	0.81	6.17	40	5.71	0.8	70.72	2.156	6.1	0.011	1	0.011	1	4	116.8642399	107.1336458	73.5	164.9	27	390	14409.2	103	11.4
101795	1	2	2	2	40	1	2	1	49838.01316	5	0.81	6.17	41	5.36	0.62	54.81	3.263	3.3	0.011	1	0.011	1	4	106.6114294	122.7634832	63.2	153.8	26.7	6.8	3801.2	103	4.7
102334	1	2	1	1	25	3	2	1	43951.56204	5	0.81	6.17	43	5.71	1.04	91.94	1.445	5.1	0.032	0	0.011	1	3	87.0161278	101.9385757	99	179.9	30.6	3	20066.8	103	5.5
75837	1	2	1	2	55	3	2	1	76594.5743	14	2.27	6.17	45	8.93	0.93	82.21	1.016	5.8	0.043	0	0.021	0	3	84.35582945	92.63484263	74.9	174.7	24.5	4.8	7160.4	99	5.4
76891	1	2	2	1	20	3	3	3	58373.27441	14	2.27	6.17	38	4.64	1.15	101.66	1.716	5.9	0.041	0	0.044	0	3	60.15719212	81.45010498	97	164	36.1	24	20508.8	81	5
83014	1	2	1	1	29	1	3	2	32322.17473	14	2.27	6.17	40	3.21	0.99	87.52	1.806	8.3	0.011	1	0.011	1	3	89.37339189	104.2687689	98.2	163.5	36.7	14.8	19182.8	103	5.1
96965	1	2	1	2	52	2	3	1	56042.94212	5	0.81	6.17	38	6.78	1.23	108.73	2.303	5	0.011	1	0.011	1	3	74.89304546	82.23688525	82.8	164.5	30.6	22.3	6541.6	103	5.5
97128	1	2	2	1	29	1	2	3	27378.30988	5	0.81	6.17	38	3.93	0.58	51.27	1.795	4.5	0.011	1	0.011	1	4	122.9077464	135.5677926	84.9	149.6	37.9	55.1	21569.6	103	5.7
98065	1	2	2	1	29	5	3	1	49477.34669	5	0.81	6.17	48	3.21	0.78	68.95	1.287	4.1	0.011	1	0.011	1	3	87.31683572	114.0059759	51.2	160.3	19.9	20	12994.8	103	5.1
74532	2	1	1	1	25	1	1	1	42135.98952	4	0.65	6.15	46	6.78	0.81	71.6	0.971	6.6	107	0	38.2	0	4	116.1086339	123.5255094	78.7	170.3	27.1	9.8	15028	99	5.3
77513	2	1	1	1	34	2	3	2	66875.98345	15	2.44	6.15	44	2.5	1.01	89.28	2.687	3.9	39.9	0	17.7	0	4	102.4857734	114.2998988	78.2	177.8	24.7	1.6	6630	103	5.4
78388	2	1	2	1	30	3	1	3	28884.38512	4	0.65	6.15	38	1.43	0.82	72.49	3.511	5.5	219	0	91.4	0	3	81.85498884	107.5295323	95	169.3	33.1	13.4	17768.4	95	5.1
79929	2	1	2	3	60	1	3	2	12261.3501	4	0.65	6.15	38	4.28	0.73	64.53	1.648	4.5	527	0	179	0	3	81.32099233	98.16585259	54.7	143.2	26.7	116	9635.6	107	5.8
84485	2	2	2	1	24	4	2	3	21044.01755	4	0.65	6.15	42	4.28	0.7	61.88	0.7	4.3	17.3	0	4.6	0	4	102.8054015	131.9899417	100.8	166	36.6	10.7	23779.6	93	5.7
86551	2	1	1	1	25	4	2	3	24619.59852	4	0.65	6.15	48	4.28	0.96	84.86	0.508	4.8	197	0	29	0	4	95.43665826	110.6900971	64.8	180.8	19.8	10	7779.2	95	5.8
102832	1	1	1	1	29	3	2	1	107981.2051	4	0.65	6.15	46	4.64	0.85	75.14	0.576	5.3	0.026	0	0.011	1	4	106.566773	117.7469895	65.5	173.9	21.7	20.3	12641.2	100	5.1
78335	1	2	2	1	27	1	3	2	34378.47257	4	0.65	6.15	43	5.71	0.82	72.49	0.542	5.1	0.016	0	0.011	1	3	83.62457511	109.8196389	71.5	162.7	27	38.6	15735.2	103	5.3
80458	1	2	2	1	24	1	1	1	30099.49416	4	0.65	6.15	43	2.86	0.63	55.69	1.603	5.7	0.026	0	0.017	0	4	116.0967541	136.645411	60.9	151.8	26.4	4.9	11138.4	91	5.1
81534	1	1	2	2	49	2	2	3	26541.92554	4	0.65	6.15	39	4.28	0.52	45.97	2.845	5.3	0.011	1	0.011	1	4	151.9031959	141.5232002	112.8	171.1	38.5	10	7602.4	103	5.4
83625	1	2	2	2	58	1	1	2	17182.90023	4	0.65	6.15	43	3.57	0.62	54.81	1.852	4.8	0.016	0	0.011	1	4	98.86579469	108.1821666	55.6	150.4	24.6	2.6	4773.6	96	5.9
93988	1	2	2	1	32	3	2	1	105555.8165	4	0.65	6.15	38	3.21	0.71	62.76	0.745	3.3	0.021	0	0.011	1	4	95.39912117	122.969064	49	163.6	18.3	3.5	4420	88	5.1
100024	2	1	2	1	39	3	2	1	48730.43471	14	2.28	6.14	37	5.36	0.97	85.75	2.145	6	72.7	0	23.7	0	3	63.93243671	84.91752602	91.2	170.1	31.5	8.5	13702	103	5.3
74725	1	2	2	1	37	1	3	1	30003.04723	7	1.14	6.14	41	3.57	0.68	60.11	0.869	6.3	0.011	1	0.011	1	4	97.36025859	121.6250104	90.8	167	32.6	1.5	3624.4	103	5.3
81196	1	2	2	2	41	5	1	2	15350.35651	7	1.14	6.14	41	3.21	0.44	38.9	0.576	4.8	0.032	0	0.011	1	4	157.5804885	136.464405	50.2	159	19.9	11.2	8663.2	94	5.2
87637	1	2	1	2	55	5	1	1	10274.15569	7	1.14	6.14	45	2.5	1.02	90.17	2.506	6.4	0.023	0	0.019	0	3	75.82629297	84.23522599	62.1	164.7	22.9	4.5	11580.4	108	5.2
91363	1	2	2	2	40	1	2	1	16441.32431	7	1.14	6.14	42	5.71	0.68	60.11	3.985	4.8	0.015	0	0.011	1	4	95.83154512	119.0887223	60.8	144.9	29	1	2740.4	103	5.4
94819	1	2	2	1	32	1	1	1	15470.34646	7	1.14	6.14	41	6.07	0.59	52.16	0.723	3.1	0.011	1	0.011	1	4	118.1226787	131.9963032	56.1	153	24	5.3	10608	91	5.1
97578	1	1	1	2	41	1	1	1	28440.63025	7	1.14	6.14	38	7.5	0.82	72.49	1.174	4.7	0.011	1	0.011	1	4	103.5384693	109.8384711	62.9	157.8	25.3	6.2	16796	100	5.8
78964	2	1	1	1	35	1	1	1	39581.64943	6	0.98	6.12	46	4.64	0.9	79.56	1.411	4.9	21.5	0	3.98	0	4	96.02766745	110.266302	106.2	187	30.4	13.1	15646.8	104	5.3
80154	2	1	2	1	35	3	1	1	54187.4022	6	0.98	6.12	40	2.14	0.6	53.04	1.208	3.5	5.8	0	2.62	0	4	113.7652428	128.5310526	83.2	165.7	30.3	16.9	13260	113	5.5
85807	2	1	1	3	60	2	1	2	8261.762664	3	0.49	6.12	41	4.28	1.06	93.7	1.31	4.5	33.6	0	18.9	0	3	86.37200399	90.60105716	73.2	166.8	26.3	9.4	14939.6	103	5.3
86409	2	2	2	1	21	4	2	2	27960.35968	9	1.47	6.12	41	1.79	0.59	52.16	0.948	5.9	107	0	27.9	0	4	128.6673083	142.6001672	129.4	173.2	43.1	38	41813.2	103	5.5
86525	2	1	1	3	68	4	2	2	10686.93315	9	1.47	6.12	46	7.14	1.19	105.2	1.795	6	321	0	55.4	0	3	60.79355581	65.60632776	67.2	165	24.7	2.8	2121.6	103	4.7
86801	2	1	1	1	30	4	2	1	23789.01521	9	1.47	6.12	44	5	1.15	101.66	3.805	9.5	325	0	64.3	0	3	74.66844829	88.74707171	95	175.7	30.8	11.2	22276.8	103	5.7
87398	2	2	1	2	40	1	1	1	50475.43794	6	0.98	6.12	43	6.43	0.96	84.86	1.818	5.2	5.32	0	1.33	0	3	86.75187448	99.62021986	85.3	172	28.8	20	26343.2	103	5.2
92808	2	1	1	1	34	1	1	1	25036.18143	9	1.47	6.12	45	4.28	0.89	78.68	4.663	6.1	19	0	9.5	0	4	97.84795667	111.5547173	101.7	177.1	32.4	7	14762.8	103	5.3
93342	2	2	1	1	23	4	2	3	29060.37073	9	1.47	6.12	48	3.93	0.86	76.02	0.677	5.5	116	0	5.44	0	4	110.203677	122.2268547	82.8	187.4	23.6	8.2	19448	103	5.6
101115	1	2	2	1	36	4	3	2	29821.6069	3	0.49	6.12	37	3.21	0.66	58.34	0.598	3.2	0.033	0	0.011	1	4	101.3348537	123.6912901	107.7	168.1	38.1	5	5834.4	97	5.8
85348	1	1	1	2	59	1	1	1	15733.05044	9	1.47	6.12	44	6.78	1.19	105.2	0.655	4.9	0.011	1	0.011	1	3	62.57111541	69.88798076	91.9	178	29	3.6	5922.8	103	5.6
86681	1	2	2	2	44	2	3	1	14924.96019	9	1.47	6.12	48	6.43	0.81	71.6	1.445	4.3	0.011	1	0.011	1	4	93.09620308	114.3889416	48.6	156.4	19.9	1	1414.4	103	5.6
88462	1	2	2	2	51	1	1	1	15684.45723	3	0.49	6.12	45	5	0.65	57.46	3.816	3.7	0.011	1	0.011	1	4	96.09553182	111.8817645	65.5	155.7	27	12.8	11757.2	103	5.7
88518	1	2	2	2	56	1	2	2	17650.13352	3	0.49	6.12	41	5.36	0.63	55.69	1.084	4.4	0.011	1	0.011	1	4	97.75090579	109.1367466	56.6	147.8	25.9	5.7	7602.4	108	5.6
89353	1	1	1	1	36	1	3	1	24494.46889	6	0.98	6.12	43	5	0.79	69.84	0.926	5.8	0.011	1	0.011	1	4	110.9805768	115.5210148	61.7	162	23.5	1.3	2475.2	104	5.3
90328	1	2	2	1	35	1	3	1	22875.99731	9	1.47	6.12	44	2.86	0.59	52.16	3.15	5.1	0.015	0	0.011	1	4	115.9933041	129.243739	81.7	157.9	32.8	18.5	18298.8	103	5.8
90767	1	2	2	2	40	1	2	1	32306.82498	6	0.98	6.12	43	5	0.71	62.76	1.931	3.4	0.011	1	0.011	1	4	91.17413282	116.2491685	70.1	154	29.6	5	3005.6	103	5.4
91234	1	2	2	1	39	2	3	1	18793.77436	9	1.47	6.12	45	2.5	0.68	60.11	1.569	4.3	0.011	1	0.011	1	4	116.7463128	138.9968068	79.8	155.4	33	1.6	2652	103	5.2
91889	1	1	1	3	66	2	1	3	8261.762664	9	1.47	6.12	46	3.93	0.84	74.26	1.513	6.7	0.011	1	0.011	1	4	110.8038762	105.7469461	88.2	164.7	32.5	18.3	11580.4	103	5.8
92506	1	2	2	1	34	1	1	1	22381.02508	6	0.98	6.12	40	5	0.5	44.2	1.016	3.8	0.011	1	0.011	1	4	141.2343543	137.4388288	68.3	155.8	28.1	8.6	8132.8	108	5
93509	1	2	2	1	21	1	3	2	26977.51847	3	0.49	6.12	42	5	0.75	66.3	0.756	3.2	0.011	1	0.011	1	4	97.54628613	125.5627835	50.7	156	20.8	10.3	15735.2	97	5.2
99765	1	2	2	2	46	1	2	2	25773.03603	8	1.31	6.11	36	5.36	0.91	80.44	0.745	4.2	0.015	0	0.011	1	3	66.55310888	86.33295264	66.6	160	26	11.4	9547.2	91	5.3
76246	2	1	1	2	44	2	3	1	17212.36648	5	0.82	6.1	46	2.86	0.81	71.6	2.145	5.9	229	0	113	0	4	125.466581	125.2782883	57.3	163.8	21.4	11	14586	103	5.5
83461	2	1	2	2	42	2	3	1	16274.7214	5	0.82	6.1	45	1.79	0.86	76.02	1.321	5.2	461	0	173	0	3	87.70285982	109.0731166	66.2	168.2	23.4	19.8	20597.2	103	5.1
91421	2	1	2	2	41	4	2	2	28854.94868	5	0.82	6.1	43	3.93	0.95	83.98	2.45	5.5	264	0	86.6	0	3	64.82668151	85.54730937	135.3	165.4	49.5	12.8	19182.8	103	5.5
94436	2	1	2	1	31	4	1	3	24008.91382	5	0.82	6.1	40	5.71	0.83	73.37	1.039	6	176	0	21.7	0	3	80.1824665	105.4532824	94.5	174.9	30.9	22.9	14232.4	108	5.4
74099	1	1	1	2	44	1	2	1	23963.86902	5	0.82	6.1	46	4.64	0.96	84.86	2.484	5.5	0.019	0	0.011	1	3	85.08953541	96.86000561	80.7	167.8	28.7	13	14939.6	107	5.6
74969	1	2	1	1	22	1	3	2	34932.34819	5	0.82	6.1	45	3.93	0.91	80.44	0.768	4.2	0.023	0	0.011	1	4	104.181949	119.4440523	74.4	171	25.4	4.1	4154.8	97	5.2
87416	1	2	2	3	69	1	2	1	10850.7711	5	0.82	6.1	41	4.28	0.9	79.56	2.54	7.2	0.011	1	0.011	1	3	62.08114705	74.29290838	61.5	153.5	26.1	23.8	17149.6	107	5.9
90692	1	2	2	1	30	3	2	1	54214.33714	5	0.82	6.1	36	2.86	0.84	74.26	2.224	3.2	0.019	0	0.011	1	3	79.61007685	104.8959754	72.9	157.1	29.5	9.5	6806.8	103	4.8
92527	1	2	2	2	55	2	2	1	11928.73572	15	2.46	6.1	40	6.78	0.68	60.11	1.479	4.5	0.047	0	0.011	1	4	108.8768789	124.2203645	77.9	145.1	37	9.8	11757.2	103	5.8
85296	2	1	1	3	78	3	1	1	20164.80286	7	1.15	6.09	44	3.93	1.15	101.66	2.1	3.9	236	0	112	0	3	61.50317507	63.34581962	85.5	176.4	27.5	66.8	9016.8	103	6
95690	2	1	1	2	54	5	2	1	8484.181916	12	1.97	6.09	40	6.07	1.01	89.28	4.335	6.7	411	0	71.1	0	3	76.9795291	85.69340111	75.1	169.4	26.2	6.8	6895.2	106	7.4
81537	1	1	2	2	55	2	3	2	15115.67615	12	1.97	6.09	39	3.57	0.69	61	1.174	4.7	0.011	1	0.011	1	4	107.0579929	123.625164	76.5	156.6	31.2	1.3	2298.4	103	5.2
87573	1	2	1	2	55	5	3	1	13592.15604	14	2.3	6.09	46	6.07	1.16	102.54	1.389	8	0.017	0	0.011	1	3	65.36720313	73.7931503	87.6	189.2	24.5	7.7	12906.4	112	5.2
88178	1	1	1	1	29	2	1	1	23310.68319	14	2.3	6.09	41	5	0.93	82.21	0.937	4.7	0.018	0	0.011	1	4	116.4245458	128.8775713	76.6	165.7	27.9	2	6011.2	103	5.5
102668	2	1	2	1	39	3	3	3	31253.83254	4	0.66	6.06	42	3.21	0.59	52.16	0.768	3.3	282	0	226	0	4	113.473021	125.662735	45	159.5	17.7	15.1	7779.2	103	5.2
79773	2	1	2	2	48	5	3	1	23696.19728	4	0.66	6.06	42	6.78	0.87	76.91	1.919	2.1	312	0	120	0	3	69.49359281	89.15862723	62	161.9	23.7	28.2	13967.2	68	5.7
80658	2	1	1	2	50	3	1	1	24451.72267	4	0.66	6.06	42	3.21	0.98	86.63	2.145	4.1	379	0	106	0	3	80.96032566	90.91288668	90.1	178.3	28.3	5	20155.2	103	5.3
81506	2	1	2	1	22	3	3	3	42790.75338	2	0.33	6.06	43	3.57	0.7	61.88	1.998	7	270	0	88.2	0	4	104.6374173	133.8573861	117.7	159.3	46.4	240	22188.4	86	5.3
81776	2	1	2	1	22	3	2	2	49125.6248	2	0.33	6.06	45	3.57	0.69	61	0.452	4.9	365	0	118	0	4	106.3893852	134.492555	68	176.8	21.8	43	17238	103	5.1
88504	2	1	2	1	22	3	1	2	75140.75824	4	0.66	6.06	44	5.71	0.58	51.27	0.779	7.1	44.6	0	11.8	0	4	129.9972739	142.4005889	104.5	156.6	42.6	22.2	22188.4	89	5.3
97735	2	1	1	1	30	1	2	2	65567.99028	12	1.98	6.06	42	7.85	1.23	108.73	1.75	5.3	18.4	0	9.66	0	3	69.09266357	82.81323498	107.2	176.4	34.5	15.5	17326.4	99	5.3
84770	1	1	1	2	52	4	3	2	19875.97473	4	0.66	6.06	43	5	1.05	92.82	0.914	5.2	0.02	0	0.02	0	3	74.17147554	83.5010214	82.8	168	29.3	6.6	15823.6	106	5.8
89730	1	2	2	1	32	4	3	2	23933.85367	2	0.33	6.06	43	4.64	0.87	76.91	1.423	5.6	0.041	0	0.011	1	3	75.45556769	99.76435455	95	163.9	35.4	6	18917.6	103	5.9
92651	1	2	2	1	33	1	1	3	22381.02508	6	0.99	6.06	45	5.36	0.51	45.08	5.205	3.2	0.011	1	0.011	1	4	138.8825369	137.5088787	64	143.6	31	0.6	6983.6	103	5.4
98891	1	2	2	2	53	2	1	1	29697.07524	4	0.66	6.06	37	5	0.77	68.07	2.123	3.9	0.011	1	0.011	1	4	95.03996669	113.125212	63.1	148.1	28.8	17.9	18298.8	103	5.9
88047	2	1	2	1	29	1	2	2	28208.02537	9	1.49	6.04	37	4.64	0.61	53.92	0.813	4.9	10.2	0	12.2	0	4	115.9590185	133.3370428	73.4	163	27.6	10.6	15646.8	103	5.2
88110	1	2	2	1	32	1	3	2	28356.20582	9	1.49	6.04	45	4.28	0.58	51.27	0.858	4	0.017	0	0.011	1	4	120.4760177	132.7407509	84.1	164.3	31.2	8.5	21481.2	103	4.6
93987	2	1	1	1	35	1	1	1	22970.99728	7	1.16	6.03	39	5	0.8	70.72	2.314	6.6	121	0	50.8	0	4	110.0085374	115.7354745	113.4	170	39.2	11.5	10519.6	103	5.4
77109	1	1	1	1	38	1	1	1	59035.83315	7	1.16	6.03	44	3.57	0.85	75.14	3.647	8.4	0.011	1	0.011	1	4	100.8770883	110.5332777	92.9	167.5	33.1	16.2	16619.2	103	5.5
81176	1	2	2	1	38	1	2	1	46144.75269	7	1.16	6.03	39	5	0.56	49.5	0.813	4.7	0.011	1	0.011	1	4	121.153761	128.7400609	82.1	157.6	33.1	11.9	10342.8	103	5.4
78781	2	2	1	1	29	4	2	3	32665.10503	5	0.83	6.02	46	5.71	1.37	121.11	0.835	7.5	29.9	0	6.15	0	3	61.43215079	74.64099113	98.2	182.9	29.4	21	37304.8	90	5.5
80043	2	1	2	1	38	3	3	2	20730.98988	5	0.83	6.02	43	4.64	0.91	80.44	1.231	5.1	191	0	68.6	0	3	69.18502737	91.32351235	95.4	153.2	40.6	4.2	12199.2	103	5.3
95190	1	1	2	1	28	1	3	2	44334.31743	10	1.66	6.02	45	3.57	0.69	61	0.576	4	0.011	1	0.015	0	4	101.3064327	128.941802	46.1	155.9	19	21	11668.8	96	5.2
87277	1	2	2	1	25	1	3	1	21468.94032	14	2.33	6.01	31	3.57	0.4	35.36	3.082	4.2	0.011	1	0.011	1	4	194.483563	157.5613174	153.6	155	63.9	329.5	6806.8	103	5.9
88477	1	2	1	2	47	1	3	1	46002.59735	14	2.33	6.01	41	4.64	0.86	76.02	2.981	4.4	0.011	1	0.011	1	4	95.32152259	103.2639182	56.2	158.4	22.4	1	3182.4	103	5.5
90470	1	2	2	2	44	1	2	1	29443.98151	14	2.33	6.01	37	6.43	0.74	65.42	2.563	4.5	0.011	1	0.011	1	3	85.25653068	108.3159094	90.8	147.3	41.8	20.9	13613.6	103	6.1
101004	2	1	1	1	29	3	3	2	66305.8859	6	1	6	45	2.14	1	88.4	0.824	4.3	147	0	72.7	0	3	88.34281935	103.1959994	58.6	177.3	18.6	8.1	17856.8	103	5.2
102015	2	1	2	1	20	3	2	3	103553.5765	6	1	6	41	3.57	0.65	57.46	0.881	3.9	106	0	105	0	4	116.2066151	139.1017532	67.9	160.8	26.3	19.9	15735.2	94	5.6
81547	2	1	2	3	60	3	1	2	30938.11269	3	0.5	6	40	2.86	0.61	53.92	2.055	5.3	468	0	158	0	4	100.0475875	107.2451157	75	157	30.4	11.1	3182.4	101	5.7
83845	2	1	2	2	44	4	1	2	21984.30949	9	1.5	6	36	5	0.81	71.6	4.313	6.5	241	0	90.9	0	3	76.81204875	98.6962395	133.3	171.5	45.3	2.2	3536	109	7
85052	2	1	1	1	34	4	2	2	19393.3961	9	1.5	6	42	6.07	0.88	77.79	0.734	4.6	531	0	78.9	0	4	99.13221837	112.0739954	101.2	171.5	34.4	7.6	23072.4	105	5.3
93761	2	1	1	2	44	5	3	1	18939.45047	6	1	6	42	6.78	0.77	68.07	1.66	4	354	0	67.5	0	4	109.7505887	110.3651683	80.2	166.4	29	31	11580.4	103	5.8
93927	2	1	2	2	54	3	1	1	23181.30923	6	1	6	43	4.64	0.51	45.08	1.377	4.2	440	0	13.7	0	4	125.6695435	118.6492395	59.8	156.1	24.5	12.2	10784.8	103	5.6
100672	1	2	2	1	25	1	3	1	30245.39538	6	1	6	45	5	0.62	54.81	4.335	5.9	0.011	1	0.011	1	4	117.2843655	136.4050581	75	156.9	30.5	12.4	12464.4	103	5.3
74801	1	2	1	1	36	3	3	1	78068.03634	6	1	6	45	4.28	1.13	99.89	1.14	6	0.011	1	0.011	1	3	73.42705623	86.63430233	95.9	186.2	27.7	4.9	12110.8	90	5
88368	1	2	2	2	51	2	3	1	19699.80881	3	0.5	6	44	4.64	0.51	45.08	0.892	4.7	0.022	0	0.011	1	4	154.0890738	140.4431784	64.5	160.2	25.1	3.8	2298.4	94	5.4
96272	1	2	1	1	29	5	3	2	12504.73062	9	1.5	6	45	5.71	1.06	93.7	3.861	7.2	0.023	0	0.011	1	3	82.59776322	97.19034547	76.9	173.8	25.5	6.4	13260	103	5.6
98010	1	2	2	1	27	5	3	1	12587.87574	9	1.5	6	44	4.28	0.57	50.39	1.818	3.6	0.033	0	0.011	1	4	127.2317575	138.2747908	52	152.9	22.2	3.2	4066.4	103	5.4
86342	2	1	1	1	31	3	2	2	29057.32796	7	1.17	5.98	47	4.28	0.91	80.44	2.337	6	178	0	69.3	0	4	97.17574036	112.1263708	72.6	161.5	27.8	81.3	24398.4	93	5.4
89172	2	1	1	1	32	3	3	1	29057.32796	7	1.17	5.98	43	5.36	0.84	74.26	2.179	5.3	24.6	0	8.79	0	4	105.8947201	115.8537109	108.8	176.1	35.1	23.8	12994.8	91	5.5
84245	1	2	2	2	43	3	2	1	133426.6414	15	2.51	5.98	45	3.93	0.92	81.33	0.903	4.8	0.032	0	0.011	1	3	66.62492064	87.18560131	79.5	165.9	28.9	1.2	2475.2	103	5.1
90510	1	2	1	2	47	3	1	1	145118.0615	15	2.51	5.98	45	6.43	1.19	105.2	3.455	7.1	0.011	1	0.011	1	3	65.52710634	76.03464295	108.8	181.8	32.9	21.7	22630.4	115	5.3
73726	1	2	2	3	67	1	2	2	13530.84827	8	1.34	5.97	44	4.64	0.73	64.53	1.423	3.9	0.011	1	0.011	1	3	79.5196003	93.45556821	52.3	149	23.6	1.1	1237.6	103	5.5
80005	1	2	2	2	40	2	2	2	31179.2754	4	0.67	5.97	42	4.28	0.74	65.42	0.813	4.8	0.016	0	0.011	1	4	105.3496243	129.1155925	76.8	155.2	31.9	34.2	4154.8	97	5.2
91755	1	2	1	1	34	2	3	3	18444.13119	4	0.67	5.97	44	5	0.85	75.14	1.818	7.2	0.011	1	0.011	1	4	125.0549849	131.7587574	73.1	161.4	28.1	2.2	7072	103	5.4
91887	1	2	2	1	28	1	2	3	16764.65865	4	0.67	5.97	42	3.93	0.72	63.65	1.163	5.2	0.011	1	0.011	1	4	96.45109727	124.6661579	135.8	167.1	48.6	14.5	15646.8	103	5.2
76174	1	2	1	1	21	3	2	2	112158.5167	14	2.35	5.96	48	3.57	0.84	74.26	0.474	5.5	0.011	1	0.011	1	4	115.3477788	125.160767	68.8	184.6	20.2	7.8	19271.2	90	5.2
80187	2	1	1	3	60	4	1	1	12775.63595	5	0.84	5.95	37	5.36	1.25	110.5	0.869	6.9	363	0	41.7	0	2	58.91680533	65.97344478	79.2	175	25.9	620	23249.2	103	6
88990	2	1	2	2	52	3	1	3	44211.31457	5	0.84	5.95	41	5.36	0.62	54.81	3.285	6.7	57.8	0	34.1	0	4	101.0818695	112.8392482	83.9	157.6	33.8	8.7	8398	103	5.6
90416	2	1	2	2	51	1	1	2	15735.55262	5	0.84	5.95	42	3.21	0.67	59.23	1.163	5.6	139	0	83.6	0	4	92.79292953	110.7717945	80.9	154.9	33.7	1.4	3536	111	5.7
74264	1	2	2	2	46	1	1	2	35928.7774	5	0.84	5.95	44	1.79	0.48	42.43	1.648	5.7	0.011	1	0.011	1	4	139.235419	128.0363226	75.5	149.3	33.9	79	12641.2	101	5.2
74504	1	2	2	2	43	3	3	2	21098.92572	5	0.84	5.95	41	3.57	0.8	70.72	2.021	4.3	0.015	0	0.011	1	3	78.28562308	100.6706436	54.3	163.3	20.4	3.3	5304	103	5.2
78018	1	1	2	2	47	1	1	2	20294.91915	5	0.84	5.95	42	3.57	0.47	41.55	0.779	3.6	0.011	1	0.011	1	4	142.0382002	128.0237701	74.4	165.2	27.3	5.8	7072	88	5.4
81122	1	2	2	1	37	4	3	3	37094.15089	5	0.84	5.95	37	2.5	0.66	58.34	2.427	3	0.011	1	0.011	1	4	100.7727946	122.8254511	85.8	155.8	35.3	29.2	9282	103	5.2
85202	1	1	1	1	34	2	3	1	36921.51856	5	0.84	5.95	45	4.28	0.57	50.39	1.637	4.3	0.041	0	0.016	0	4	198.321987	155.2766322	81.3	167.9	28.8	3.5	4243.2	103	5.4
87918	1	2	2	1	33	2	3	1	37973.9187	5	0.84	5.95	45	3.93	0.59	52.16	2.597	3.1	0.011	1	0.011	1	4	142.2731747	151.9128294	69.3	157.3	28	10.6	9635.6	103	5.3
88619	1	2	2	3	64	1	1	1	11702.00218	5	0.84	5.95	38	14.99	1.62	143.21	2.834	11.1	0.048	0	0.109	0	2	31.98947351	42.02674065	130	163	48.9	41.9	15912	103	7.8
88776	1	2	2	2	42	1	1	1	23361.22239	5	0.84	5.95	45	3.57	0.61	53.92	0.802	3.1	0.011	1	0.011	1	4	107.5602291	121.700132	55.5	147.6	25.5	5.1	6806.8	101	5.9
91549	1	2	1	2	46	1	1	1	36499.03484	5	0.84	5.95	46	3.57	1.01	89.28	0.937	5.6	0.02	0	0.011	1	3	79.52640371	90.64699092	88	171.6	29.9	10.3	13878.8	100	5
102949	2	1	1	1	33	3	2	3	29334.6502	6	1.01	5.94	45	7.14	1.05	92.82	0.7	5.4	352	0	63.8	0	3	81.34432651	95.42365922	76.9	180.1	23.7	4.4	8663.2	103	5.7
77174	2	2	1	1	22	2	2	2	41975.52524	12	2.02	5.94	46	2.14	0.87	76.91	1.366	5.8	1.43	0	0.414	0	4	132.9914272	141.9833027	86.6	176	28	12.7	12110.8	103	4.6
89168	2	1	2	2	56	4	2	3	23643.97636	6	1.01	5.94	38	8.93	1.05	92.82	1.4	4.4	222	0	207	0	2	54.21348593	69.45745772	61.6	161.4	23.6	13.9	14497.6	113	5.9
99481	2	1	2	1	32	3	2	3	42736.99897	6	1.01	5.94	41	3.57	0.81	71.6	0.756	4.8	175	0	48.9	0	3	81.94166732	107.3765939	64.4	155	26.8	15.7	21658	103	5
100589	1	2	2	1	33	1	1	3	19796.55827	6	1.01	5.94	44	6.43	0.6	53.04	1.547	4.7	0.011	1	0.011	1	4	115.1322736	130.3495593	77.4	145.7	36.5	1.2	2563.6	103	5.6
76186	1	2	2	2	53	2	3	1	21784.62951	12	2.02	5.94	39	2.86	0.61	53.92	1.445	7	0.035	0	0.011	1	4	124.3500438	130.561827	160.5	174.5	52.7	100	7425.6	103	6.4
76886	1	1	1	2	54	2	1	1	21229.2848	12	2.02	5.94	41	6.43	1.16	102.54	1.027	5.8	0.018	0	0.011	1	3	79.5207039	86.12916536	71.3	163.6	26.6	8.2	16442.4	103	5.9
85022	1	2	1	3	61	3	3	2	153149.4548	12	2.02	5.94	46	4.28	0.96	84.86	0.96	7.3	0.038	0	0.04	0	3	79.62970178	85.95709195	80.4	170.6	27.6	295.5	19094.4	103	5.2
102112	2	1	2	1	33	4	3	2	17483.80386	14	2.36	5.93	42	2.14	0.73	64.53	0.937	4.3	680	0	279	0	4	91.81402858	118.6672105	42.3	161.5	16.2	22.8	11757.2	93	5.2
93806	2	1	1	2	44	5	3	1	12687.3611	8	1.35	5.93	43	6.78	0.72	63.65	2.145	6.2	131	0	4.41	0	4	118.5920167	113.4530203	88.2	176.1	28.4	22.5	16265.6	106	5.7
85815	1	2	1	2	52	5	3	2	17404.95724	15	2.53	5.93	41	4.64	0.99	87.52	1.197	5.9	0.011	1	0.011	1	3	79.3827894	88.71293778	68.2	166.4	24.6	8	17149.6	108	5.2
96304	1	2	2	3	60	4	3	2	13034.81266	14	2.36	5.93	39	4.64	0.64	56.58	3.105	5.1	0.048	0	0.015	0	4	94.65543598	105.5644833	96.4	163.1	36.2	21.1	20066.8	103	6.3
98968	1	1	1	1	33	3	3	1	86389.16901	7	1.18	5.93	43	6.07	0.87	76.91	1.671	7.4	0.027	0	0.011	1	4	101.0588848	113.3954351	119.1	182	36	5.5	15028	103	5.1
99641	1	2	1	1	23	4	3	2	19562.173	14	2.36	5.93	40	3.93	1.07	94.59	0.756	5.3	0.031	0	0.017	0	3	85.64429102	100.3994799	79.4	187.2	22.7	14.2	28111.2	111	5.2
98907	1	2	1	2	56	1	3	2	32801.752	10	1.69	5.92	44	7.14	1.09	96.36	2.292	5.2	0.011	1	0.011	1	3	69.97867265	78.12332235	77.2	177.2	24.6	2.8	9547.2	112	5.7
95206	1	2	1	2	47	4	3	3	19639.19919	14	2.37	5.91	36	5.71	0.87	76.91	0.79	4.9	0.011	1	0.011	1	4	94.05826555	102.7744238	52.9	165.8	19.2	6.1	15823.6	110	6
95418	1	2	1	2	59	4	3	1	37267.7218	14	2.37	5.91	36	7.85	1.43	126.41	0.689	6.1	0.011	1	0.011	1	2	50.61710507	57.84948986	85.9	180.9	26.2	8.2	16796	97	4.8
95902	1	2	2	3	61	4	1	1	10447.66316	14	2.37	5.91	35	3.93	0.62	54.81	1.479	4.4	0.011	1	0.011	1	4	97.85882296	105.9262068	82.6	153.7	35	13.2	9193.6	97	5.6
98033	1	2	2	2	42	4	3	3	15598.06618	14	2.37	5.91	39	3.21	0.79	69.84	0.881	4.3	0.018	0	0.011	1	3	79.81062001	102.7010576	76	168.3	26.8	32.6	23426	87	5.4
99947	1	2	2	2	56	4	3	1	25224.44088	14	2.37	5.91	36	4.28	0.75	66.3	1.287	5.2	0.011	1	0.011	1	3	79.93538785	98.19392771	90.9	163.9	33.8	6.8	11492	95	5.3
100201	2	1	1	2	43	3	2	1	28914.55158	6	1.02	5.88	41	4.64	0.95	83.98	1.885	5.9	462	0	111	0	3	86.52685361	98.59950856	82.3	171.9	27.9	7.5	8221.2	103	5.7
100709	2	1	1	1	38	3	2	1	30866.57567	6	1.02	5.88	42	6.43	1.03	91.05	1.208	5.5	309	0	204	0	3	80.82167025	93.97159396	76.2	187.2	21.7	7.5	11138.4	103	5.3
101007	2	1	2	2	43	3	2	1	34505.7014	6	1.02	5.88	42	4.28	0.81	71.6	2.484	5.3	422	0	107	0	3	77.17135854	99.39198338	78.7	159.1	31.1	1.9	3978	103	5.8
73932	2	1	1	1	30	3	2	1	74416.48612	3	0.51	5.88	47	3.93	0.93	82.21	4.877	5.1	195	0	47.2	0	4	95.40104049	110.4188337	94.4	189.1	26.4	5.1	12994.8	103	5
76577	2	1	2	1	23	5	2	3	32145.74355	6	1.02	5.88	39	4.28	0.98	86.63	3.139	4.2	109	0	55	0	3	70.32930277	94.0212108	66.9	160.2	26.1	1900	9812.4	103	4.7
79330	2	1	1	1	35	5	3	3	15058.98154	6	1.02	5.88	39	3.21	0.93	82.21	1.152	5.8	326	0	134	0	4	92.46192119	106.6079024	71.9	178.3	22.6	6.1	12376	92	5.6
80226	2	1	1	1	30	3	3	1	18636.51241	6	1.02	5.88	46	2.5	0.88	77.79	0.497	5.7	253	0	54.8	0	4	101.6832527	115.2677619	73.2	182.4	22	2.4	5304	96	4.2
80302	2	1	2	1	33	4	1	2	22187.22426	3	0.51	5.88	36	3.21	0.68	60.11	0.926	3.7	137	0	32	0	4	99.64794318	125.0909516	102.1	158.3	40.7	3.8	12110.8	103	6.1
81320	2	1	1	1	28	3	2	1	34070.39057	6	1.02	5.88	44	3.57	0.79	69.84	0.384	4	202	0	146	0	4	116.7893671	122.1988186	63.8	178.1	20.1	5.1	4950.4	100	5.1
81370	2	1	2	2	43	4	1	2	36769.18207	2	0.34	5.88	46	3.21	0.91	80.44	0.587	4.2	300	0	106	0	3	67.47052519	88.1716258	70.9	172.1	23.9	1.6	1944.8	72	5.4
81662	2	1	2	1	33	3	1	1	24405.52418	6	1.02	5.88	42	1.43	0.58	51.27	2.235	4.3	205	0	84	0	4	119.7257923	131.8115657	68.9	156.8	28	2.4	3270.8	111	5.3
81819	2	1	1	1	34	3	2	3	24402.4545	4	0.68	5.88	44	2.5	1.13	99.89	1.016	4.9	46.2	0	14.7	0	3	74.28400401	87.86003772	76.1	172.5	25.6	3.3	6541.6	103	5.3
81970	2	1	2	2	53	4	3	2	26887.24605	4	0.68	5.88	41	3.57	0.67	59.23	1.344	7.7	500	0	253	0	4	92.07116324	109.2264172	90.6	152.9	38.8	2.6	3889.6	103	6
84440	2	2	2	1	30	5	1	2	21512.1579	10	1.7	5.88	45	5.36	0.75	66.3	1.49	5.5	1.77	0	0.413	0	4	90.73307744	117.8702409	66.8	168.8	23.4	16.1	15823.6	103	4.9
86707	2	1	2	1	30	4	3	1	29210.82406	8	1.36	5.88	37	5.71	0.89	78.68	0.835	5.2	54	0	7.98	0	3	74.47152917	98.83707725	93.6	156.1	38.4	2.3	5569.2	107	5.7
88205	2	1	2	1	23	1	2	2	24043.2177	1	0.17	5.88	37	2.5	0.84	74.26	1.547	6.3	227	0	66.3	0	3	84.02197914	110.1828715	133.8	176.6	42.9	21.9	19536.4	103	5.1
89755	2	1	2	3	60	4	2	2	20012.98229	3	0.51	5.88	37	4.64	0.77	68.07	3.218	5.9	258	0	48.6	0	3	76.46575012	92.92246237	86	152.5	37	6.8	7956	115	6
92922	2	1	2	1	30	4	1	2	26414.07692	5	0.85	5.88	39	3.93	0.7	61.88	1.016	6	51.2	0	6.62	0	4	98.25240757	126.542476	114.1	163.6	42.6	35	19006	103	7.8
96711	2	1	2	1	36	1	3	2	17089.87086	4	0.68	5.88	44	2.86	0.72	63.65	0.869	3.7	200	0	38.7	0	4	91.65387803	117.8535213	66.4	160.7	25.7	13.3	17061.2	103	5.4
97319	2	1	1	1	32	3	2	1	38558.45791	6	1.02	5.88	41	4.28	0.99	87.52	2.484	4.8	371	0	166	0	3	87.60514011	102.0944165	99.2	173.2	33.1	9.6	15116.4	103	5.2
100204	1	2	2	1	36	2	1	1	16838.82047	6	1.02	5.88	35	6.43	0.88	77.79	1.75	4	0.019	0	0.011	1	3	88.1215571	111.1088029	87.2	173.6	28.9	3.1	10342.8	84	5.2
101097	1	2	2	1	39	2	1	1	53567.14517	3	0.51	5.88	35	3.21	0.69	61	3.545	4.7	0.011	1	0.011	1	4	114.795961	138.3308051	76.4	155.3	31.7	33	15204.8	95	5.7
102512	1	1	2	2	59	3	3	2	36063.60006	6	1.02	5.88	41	4.64	0.93	82.21	0.745	5.2	0.011	1	0.011	1	3	61.70632369	77.05511331	93.9	174.1	31	4.1	6895.2	103	5.6
102789	1	1	1	3	61	1	1	1	4987.427781	7	1.19	5.88	40	5.36	0.82	72.49	1.31	5.3	0.011	1	0.011	1	4	95.51573161	95.44198186	90.2	171	30.8	3.3	3005.6	115	5.8
74552	1	2	2	2	44	4	3	2	27591.19555	5	0.85	5.88	40	3.57	0.79	69.84	0.824	4.8	0.036	0	0.011	1	3	79.060471	101.2682752	86.4	161.7	33	30	24840.4	86	5.8
74963	1	2	1	1	39	3	3	1	19790.82958	6	1.02	5.88	41	5	0.95	83.98	1.682	4.9	0.011	1	0.011	1	3	88.25897775	101.4092933	63.9	160.4	24.8	12.6	20685.6	103	5.5
75125	1	2	2	1	32	3	3	2	20628.9559	3	0.51	5.88	48	5	0.97	85.75	6.164	5	0.049	0	0.021	0	3	66.552125	89.19748177	107.9	171.9	36.5	128	33768.8	103	5.6
75351	1	2	2	1	29	1	3	1	43475.41905	6	1.02	5.88	46	3.21	0.72	63.65	0.497	3.9	0.015	0	0.011	1	4	95.76646561	123.7934948	56.3	162	21.5	4.3	4773.6	94	5.8
75643	1	2	2	2	43	2	3	1	23852.28899	2	0.34	5.88	46	3.93	0.62	54.81	1.852	3.6	0.011	1	0.011	1	4	127.3299204	139.3158034	58.7	161.4	22.5	28	8221.2	103	5.4
78111	1	2	1	1	32	3	1	1	19211.1342	3	0.51	5.88	44	4.64	0.64	56.58	1.355	3.7	0.035	0	0.011	1	4	144.9308746	129.5533855	58.5	172.3	19.7	3.6	5304	103	5.3
79137	1	2	1	1	25	3	3	1	34831.11048	5	0.85	5.88	48	3.21	1.04	91.94	5.803	7.5	0.024	0	0.011	1	3	87.0161278	101.9385757	106.2	171	36.3	6.4	17768.4	103	5.4
79211	1	2	2	1	39	2	3	2	35835.50099	3	0.51	5.88	42	4.28	0.69	61	1.14	3.3	0.011	1	0.011	1	4	114.795961	138.3308051	49.3	157.3	19.9	15.6	4950.4	103	5.4
80059	1	2	2	2	47	5	3	1	19690.96046	5	0.85	5.88	40	3.93	0.73	64.53	0.418	3.7	0.03	0	0.011	1	3	85.45382525	107.5524264	62.9	156.4	25.7	7.3	13613.6	100	5.8
80714	1	2	1	2	45	5	3	1	18222.52745	5	0.85	5.88	42	3.57	1.01	89.28	0.813	6.8	0.037	0	0.011	1	3	79.88202084	91.28599287	64.7	166.9	23.2	4.2	12376	92	5.7
81533	1	2	2	1	25	3	3	1	47994.24799	6	1.02	5.88	42	2.14	0.63	55.69	1.637	2.9	0.037	0	0.011	1	4	115.1386513	135.6888932	69.2	173.3	23	6.2	11226.8	103	4.8
83292	1	2	2	3	64	1	1	2	13036.07413	3	0.51	5.88	42	8.93	0.89	78.68	1.558	5.8	0.017	0	0.028	0	3	63.85447691	77.83847937	82.4	161.2	31.7	3.8	9016.8	103	5.8
83672	1	2	1	1	36	4	3	2	36757.9879	3	0.51	5.88	42	4.64	1.23	108.73	0.406	6	0.02	0	0.011	1	3	66.58220023	79.39538171	110.1	175.5	35.7	8.8	22895.6	103	4.4
87886	1	2	1	1	28	4	3	2	31806.29409	8	1.36	5.88	44	2.5	0.83	73.37	1.061	7.2	0.029	0	0.011	1	4	110.3186274	119.743141	82.9	176.6	26.6	3.2	7248.8	103	4.8
88310	1	2	1	1	23	2	3	2	28944.78026	5	0.85	5.88	46	3.57	0.78	68.95	1.705	7.2	0.011	1	0.011	1	4	149.4970925	147.4612984	103.2	169.6	35.9	4.8	10519.6	96	5.4
88580	1	2	2	1	27	2	3	3	24447.49725	5	0.85	5.88	43	5	0.59	52.16	0.926	4.2	0.011	1	0.011	1	4	148.1885021	158.4524511	91.1	159.8	35.7	32.7	11138.4	99	5.8
90421	1	2	2	3	71	3	3	1	110479.9112	15	2.55	5.88	38	6.78	0.68	60.11	1.908	2.2	0.011	1	0.011	1	3	85.29453854	95.78496373	59.6	158.4	23.8	34	11050	120	6.2
90533	1	2	2	1	34	4	3	1	28326.15504	3	0.51	5.88	38	5.71	0.67	59.23	0.418	4.4	0.011	1	0.011	1	4	100.7537946	124.8222386	92.6	157.6	37.3	55.9	21923.2	106	5.4
91113	1	2	2	1	31	3	1	1	38524.85332	8	1.36	5.88	49	6.43	0.58	51.27	0.248	3.7	0.011	1	0.011	1	4	121.2549915	133.6764863	68.6	162.3	26	20.3	10519.6	95	5.3
91609	1	2	1	3	65	5	1	2	32277.3322	3	0.51	5.88	43	3.93	0.83	73.37	1.852	5.2	0.033	0	0.011	1	4	92.98235011	92.33637915	66.8	169.4	23.3	67.5	24928.8	103	5.2
92150	1	2	1	1	32	3	1	1	31148.4884	8	1.36	5.88	50	7.5	1.01	89.28	0.621	4.7	0.011	1	0.011	1	3	85.60630216	100.0147176	79.6	182.1	24	2.7	6188	102	5.3
95066	1	2	2	3	73	2	2	2	18979.42731	1	0.17	5.88	43	3.57	0.53	46.85	0.779	4.4	0.011	1	0.011	1	4	137.0489396	118.8195609	55.9	158	22.4	4.5	1237.6	103	5.7
95319	1	2	2	2	55	1	1	3	13294.45088	8	1.36	5.88	43	6.07	0.61	53.92	3.319	5.2	0.011	1	0.011	1	4	101.8304583	111.0788257	68.5	152.7	29.4	10.1	8486.4	103	5.5
96953	1	2	2	3	60	3	2	1	44943.58347	7	1.19	5.88	42	5.36	0.92	81.33	1.75	4	0.015	0	0.011	1	3	62.26816928	77.3716737	97.1	173.3	32.3	12.3	18652.4	103	5.2
96990	1	2	1	1	30	2	1	1	40882.20791	7	1.19	5.88	43	5	0.84	74.26	1.231	6.3	0.017	0	0.011	1	4	130.0369449	136.1742175	92.6	175.5	30.1	9.3	13790.4	104	5.2
97481	1	2	1	3	80	1	3	1	26750.42836	7	1.19	5.88	34	3.93	1.01	89.28	1.084	5	0.011	1	0.011	1	3	71.0761534	71.38843164	78.7	160	30.7	5	5657.6	103	5.5
99197	1	1	2	1	28	2	2	1	52645.73585	7	1.19	5.88	44	3.93	0.66	58.34	1.66	4.5	0.011	1	0.011	1	4	129.2462026	151.6451647	54	154.7	22.6	5.9	9812.4	87	5.1
99435	1	2	1	1	20	2	2	2	48161.70818	1	0.17	5.88	49	5.71	0.98	86.63	0.598	6.1	0.011	1	0.011	1	4	118.1834566	130.0862603	79.1	181	24.1	3.2	9282	103	5.3
101558	2	1	1	2	54	2	1	3	19162.17323	8	1.37	5.84	42	4.28	0.78	68.95	2.552	4.5	83.1	0	28.9	0	4	125.7151343	118.6054804	64.8	157.9	26	2.9	5127.2	110	5.4
102350	1	2	1	1	36	1	1	3	24183.69455	8	1.37	5.84	42	5	0.79	69.84	0.869	5.6	0.045	0	0.011	1	4	110.9805768	115.5210148	77.8	168.5	27.4	6.8	13702	101	5.4
76289	1	2	2	1	24	5	3	2	20785.402	15	2.57	5.84	41	2.5	0.7	61.88	0.813	3.7	0.011	1	0.011	1	4	102.8054015	131.9899417	57.1	152.9	24.4	1.8	2652	85	4.6
99466	1	2	2	1	29	2	1	3	20120.83228	8	1.37	5.84	36	4.28	0.5	44.2	1.547	3.9	0.011	1	0.011	1	4	176.7935413	164.9858274	90.1	146.4	42	3.8	7337.2	102	5.6
80259	2	1	1	1	27	3	1	3	21258.52042	7	1.2	5.83	45	2.86	1.04	91.94	1.095	4.8	393	0	169	0	3	85.66723129	100.5164306	70.2	166.4	25.4	2.1	4154.8	90	5.3
82257	2	1	2	1	25	3	1	3	29180.27599	7	1.2	5.83	34	2.5	0.81	71.6	1.648	4	305	0	87.3	0	3	86.15260632	112.7885164	73.5	168.4	25.9	2.2	5392.4	89	4.8
84409	2	1	2	2	47	3	2	2	113315.8103	6	1.03	5.83	48	3.93	0.9	79.56	1.152	4.5	293	0	210	0	3	67.11355329	86.70894323	44.2	152.3	19.1	39.2	7248.8	105	5.6
92814	2	1	2	2	56	3	3	2	48124.68588	6	1.03	5.83	50	3.21	0.62	54.81	2.202	4	203	0	200	0	4	99.57258336	109.7127695	63.6	160.8	24.6	8.1	9989.2	110	5.5
76307	1	2	2	2	41	1	2	3	19070.81009	6	1.03	5.83	42	2.14	0.54	47.74	1.863	4.5	0.018	0	0.011	1	4	124.4126189	127.5727066	54.4	158.9	21.5	4	6099.6	105	5.2
80197	1	2	1	2	44	1	1	3	23721.73495	6	1.03	5.83	42	3.57	0.9	79.56	1.208	5.3	0.027	0	0.011	1	4	91.66874792	103.5108909	76.3	172.1	25.8	2	5834.4	100	4.7
83742	1	2	2	1	32	1	3	1	22744.35508	6	1.03	5.83	45	3.21	0.6	53.04	3.331	5.2	0.028	0	0.017	0	4	115.8537152	131.2684384	64.5	151.3	28.2	5.7	9458.8	103	5.6
86855	1	2	2	1	39	2	3	3	20564.69659	6	1.03	5.83	40	2.5	0.78	68.95	1.366	5.7	0.03	0	0.011	1	4	99.65091415	123.1696018	145.3	159.4	57.2	35.8	26873.6	103	5.5
87197	1	2	1	1	33	1	3	1	28446.87507	7	1.2	5.83	48	3.93	0.81	71.6	2.608	7.6	0.034	0	0.019	0	4	109.7458249	116.7752059	102.7	171	35.1	6.8	11845.6	103	5.5
87199	1	2	1	2	55	1	1	1	22652.46327	7	1.2	5.83	44	6.43	0.91	80.44	1.75	5.8	0.011	1	0.011	1	3	86.49891421	94.73047815	85.5	161.2	32.9	2.8	1768	103	5.3
89445	1	2	1	1	32	3	3	1	50129.1561	7	1.2	5.83	48	5.36	0.98	86.63	1.31	6.6	0.023	0	0.011	1	3	88.63754354	103.166566	81.8	183	24.4	12.4	24752	103	5.4
91139	1	2	2	1	32	3	3	1	69789.21709	7	1.2	5.83	44	5.36	0.83	73.37	3.161	4.6	0.011	1	0.011	1	3	79.66735338	104.7151095	87.2	167.9	30.9	22.7	7248.8	103	5.7
92331	1	1	1	2	57	1	2	1	20271.83336	6	1.03	5.83	42	5.36	0.86	76.02	3.669	5.4	0.015	0	0.011	1	4	91.66092597	96.25894219	81	166.4	29.3	6.4	7602.4	103	5.8
75635	2	1	2	3	60	4	3	1	9778.867728	5	0.86	5.81	46	5.71	0.81	71.6	2.653	7.4	629	0	288	0	3	72.1249522	88.20406112	58.5	162.3	22.2	6.2	8663.2	103	5
79942	2	1	1	2	54	3	1	1	18821.11769	5	0.86	5.81	38	6.78	0.73	64.53	2.484	7.1	283	0	132	0	4	111.9663536	105.1590145	98	168.2	34.6	69	12729.6	113	6.1
80233	2	1	1	1	21	4	3	2	18238.25744	5	0.86	5.81	45	3.93	0.96	84.86	0.677	4.4	153	0	6.37	0	4	98.87500738	113.8444267	68.5	166.3	24.8	3	17149.6	103	5.3
80620	2	1	1	1	22	4	3	2	18238.25744	5	0.86	5.81	45	3.93	0.81	71.6	1.016	3.9	403	0	22.4	0	4	119.161108	126.1562898	59	170.6	20.3	20	28818.4	103	5.2
80662	1	2	2	1	36	1	3	1	48520.31812	5	0.86	5.81	41	3.93	0.46	40.66	1.942	4.9	0.034	0	0.015	0	4	153.7057125	139.2905802	64.2	152	27.8	9.3	7160.4	103	5.7
84205	2	1	1	2	51	4	2	1	19349.77892	8	1.38	5.8	45	5.71	1.38	121.99	0.677	7.3	390	0	122	0	2	54.32263617	63.47617492	80.2	174.9	26.2	24.9	2652	103	5.7
85279	2	1	1	2	50	5	1	1	30507.85656	4	0.69	5.8	41	7.14	0.77	68.07	11.516	5.7	153	0	36.8	0	4	106.9391779	105.8101965	104.7	184.2	30.9	4.2	9370.4	104	5.6
87346	2	1	2	1	32	4	2	2	23967.46866	8	1.38	5.8	42	5.36	0.85	75.14	0.666	4.5	22.4	0	2.31	0	3	77.50809593	102.1806435	133.1	164.6	49.1	13.7	17856.8	103	5.4
87895	2	1	2	1	37	3	1	1	55365.71927	4	0.69	5.8	45	2.5	0.87	76.91	0.587	3.6	580	0	343	0	3	73.26419573	96.32114568	72.2	163.5	27	12.5	4508.4	95	5.5
85169	1	1	1	2	54	5	1	1	13175.52432	8	1.38	5.8	43	5.36	0.82	72.49	2.732	7.4	0.016	0	0.011	1	4	97.9086201	100.2523841	81.8	171.9	27.7	10.2	9724	111	5.9
91505	1	2	2	2	45	5	1	1	19596.4954	8	1.38	5.8	43	3.93	0.62	54.81	0.7	4.2	0.048	0	0.011	1	4	104.0925874	118.5264958	61.3	165.2	22.5	7.8	5480.8	79	5.9
91945	1	2	2	1	39	2	3	2	30356.08155	8	1.38	5.8	43	3.57	0.65	57.46	2.405	7.9	0.011	1	0.011	1	4	122.9862176	141.0755529	119.3	163.4	44.7	4.3	6188	103	6.7
100492	2	1	1	2	55	4	1	2	22216.20462	7	1.21	5.79	41	5.36	1.52	134.37	2.269	9.3	303	0	77.3	0	2	47.85165052	55.8761237	106.1	183.1	31.6	264.5	20420.4	103	6.7
102612	2	1	1	1	33	3	2	1	37456.78768	7	1.21	5.79	41	4.64	1.11	98.12	4.539	7.2	206	0	36.5	0	3	76.29164889	90.12027536	105.5	189.3	29.4	15	25459.2	103	5
73865	2	1	1	2	48	3	2	2	23010.64255	6	1.04	5.77	44	4.64	0.91	80.44	1.185	4.8	335	0	335	0	3	88.9226324	99.50501968	73.3	187.1	20.9	3.1	3447.6	103	5.1
80619	2	1	1	1	33	4	2	1	20030.01052	6	1.04	5.77	45	2.5	0.85	75.14	0.802	6.9	164	0	54.7	0	4	103.8078697	114.4845301	110.1	177.3	35	94	10961.6	91	6
81490	2	1	2	1	26	3	3	2	37450.92872	6	1.04	5.77	41	5	0.67	59.23	1.603	4.7	284	0	56.7	0	4	106.3927518	132.0377086	123	162.9	46.4	14.5	5480.8	95	5.5
95452	2	1	1	1	38	3	3	1	16464.50962	6	1.04	5.77	43	8.93	1.75	154.7	2.055	9.9	126	0	111	0	2	43.84055772	54.4653057	116.3	170.8	39.9	14.6	6099.6	103	5.7
102105	1	2	2	1	24	4	3	2	39332.39347	6	1.04	5.77	43	3.21	0.75	66.3	0.519	7	0.02	0	0.011	1	4	94.93762739	122.9443797	111.6	165.8	40.6	7.2	3447.6	103	5.7
85791	1	1	1	1	28	1	1	1	29688.22652	6	1.04	5.77	51	3.93	0.96	84.86	8.727	7	0.011	1	0.011	1	4	93.26613192	108.3818385	85.1	167.9	30.2	16.4	13790.4	103	5.9
89444	1	2	2	2	48	1	1	2	22212.63968	3	0.52	5.77	43	2.86	0.58	51.27	1.005	4.1	0.011	1	0.011	1	4	110.9568396	118.629376	69.6	149.6	31.1	8.8	6718.4	103	5.7
90153	1	2	2	1	34	1	1	1	25207.15538	6	1.04	5.77	44	4.64	0.55	48.62	1.163	3.7	0.011	1	0.011	1	4	126.5240806	133.1960213	68.6	148.6	31.1	4.5	8398	103	5
100087	2	1	2	1	30	3	3	3	106081.4752	14	2.43	5.76	40	5	0.75	66.3	1.829	4.1	191	0	37.1	0	4	90.73307744	117.8702409	91.2	157.8	36.6	7.9	12818	103	5.1
101285	2	1	1	1	30	3	2	3	152613.0042	14	2.43	5.76	38	4.64	0.85	75.14	2.326	4.6	101	0	41.5	0	4	105.8358967	116.9227605	112.1	181.1	34.2	5	6983.6	103	5.8
75907	1	2	1	2	40	3	3	1	77890.86384	8	1.39	5.76	42	4.64	0.85	75.14	2.247	5.3	0.011	1	0.011	1	4	99.83215136	108.9912279	91.4	181.1	27.9	9.8	18740.8	103	5.2
82643	1	2	2	1	38	3	3	1	63895.69912	8	1.39	5.76	46	5.71	0.63	55.69	0.982	3.5	0.011	1	0.011	1	4	105.7564562	123.846726	42.4	153.4	18	9	1591.2	103	5.5
74897	1	2	2	2	46	1	2	1	28218.9568	5	0.87	5.75	40	3.93	0.58	51.27	1.569	5.5	0.016	0	0.011	1	4	111.9196155	120.30779	84.2	161.4	32.3	35.2	14586	103	5.1
76641	1	1	2	2	42	3	3	1	24192.76767	5	0.87	5.75	42	5.71	0.99	87.52	1.535	7.1	0.032	0	0.011	1	3	61.51192714	81.41877761	127	167.4	45.3	66	17856.8	103	5.5
83420	1	2	2	3	80	3	3	2	51548.54443	10	1.74	5.75	37	5.71	0.83	73.37	1.558	7.1	0.011	1	0.011	1	3	66.14523565	74.74347387	65.1	158.9	25.8	7.7	7337.2	103	5.9
100747	2	2	2	2	55	5	2	1	282289.2528	7	1.22	5.74	44	7.85	0.75	66.3	2.123	6.4	58.3	0	80.3	0	3	80.22830743	98.88613062	77.4	158.2	30.9	12.1	21127.6	109	5.3
95233	2	2	2	1	21	1	2	2	23652.99328	7	1.22	5.74	38	5.71	0.57	50.39	3.364	5.2	1.42	0	0.514	0	4	133.8911444	144.2273152	94.8	157.5	38.2	13.7	11668.8	121	5.7
101278	1	2	1	2	44	5	2	1	14670.82655	7	1.22	5.74	41	3.57	1.11	98.12	1.739	5.4	0.02	0	0.011	1	3	71.96385798	83.41885866	98.5	182.8	29.5	55.7	17238	90	5.8
94890	1	1	1	2	57	3	1	1	231669.7583	7	1.22	5.74	43	5	0.76	67.18	3.963	5.8	0.021	0	0.018	0	4	105.7149886	101.2757719	74.1	171.5	25.2	2.3	5834.4	102	5.6
95423	1	2	2	1	33	5	3	1	10888.33222	7	1.22	5.74	40	3.93	0.63	55.69	0.598	4	0.019	0	0.011	1	4	108.8289979	128.2738967	72.1	165.5	26.3	3.3	4331.6	87	5.7
100463	2	1	1	1	28	4	2	2	34769.97029	6	1.05	5.71	40	4.28	0.9	79.56	0.858	3.9	194	0	66.3	0	4	100.4775675	115.8238697	58.4	175	19.1	7.8	15735.2	92	5.7
101230	2	1	2	2	50	4	3	2	24587.33277	6	1.05	5.71	39	4.28	0.73	64.53	0.881	3.9	128	0	72.3	0	3	84.38717774	105.3095987	77.3	159	30.6	15.7	19624.8	94	5.5
102460	2	1	2	1	25	3	1	2	92606.48316	10	1.75	5.71	39	6.07	0.97	85.75	1.456	3.6	210	0	114	0	3	69.97220355	93.69315296	60.7	168.9	21.3	11.8	9105.2	103	5.5
80000	2	1	2	1	26	4	3	2	36112.43032	2	0.35	5.71	42	3.57	0.72	63.65	0.644	5	93.4	0	66.3	0	4	97.91306902	126.4299826	61.4	174.9	20.1	26.6	28288	82	5.1
83385	2	1	2	2	50	3	3	1	18913.81338	2	0.35	5.71	43	2.86	0.81	71.6	1.739	4.6	119	0	33.9	0	3	74.84440347	94.62286566	61.1	174.2	20.1	38	7867.6	103	4.9
85453	2	1	2	2	42	2	1	1	22640.37008	6	1.05	5.71	34	2.14	0.48	42.43	1.773	4.6	347	0	242	0	4	171.8986951	152.6228763	64.5	162	24.6	15.2	14409.2	77	5.2
86284	2	1	1	2	46	1	3	1	35372.79183	6	1.05	5.71	41	2.86	0.92	81.33	2.789	6.5	298	0	157	0	3	88.57008391	99.7843451	73.9	159.1	29.2	2.6	4596.8	79	6.3
94850	2	1	1	2	46	3	2	2	38461.2614	10	1.75	5.71	39	2.5	0.68	60.11	1.456	4.9	406	0	53.8	0	4	125.540231	114.5294174	57.7	165.1	21.2	8.2	884	103	5.4
96293	2	1	1	3	64	5	3	1	8630.317149	2	0.35	5.71	43	5.71	0.92	81.33	2.552	5.1	166	0	37.8	0	3	82.82708196	87.93239138	71.4	165.1	26.2	1.9	2386.8	103	5.6
97365	2	1	2	2	49	3	2	1	50196.66504	10	1.75	5.71	44	3.21	0.71	62.76	2.077	3.4	345	0	25.9	0	3	87.49435125	109.12722	52.4	154	22.1	6.6	6718.4	103	5.2
74305	1	2	1	3	71	3	3	1	12268.90394	6	1.05	5.71	45	6.43	0.84	74.26	1.084	6.3	0.03	0	0.019	0	4	90.07708175	88.09081756	64	167.1	22.9	16.6	9016.8	103	5.1
75434	1	2	2	1	31	5	3	2	15164.50421	8	1.4	5.71	42	2.5	0.62	54.81	1.321	3.6	0.011	1	0.011	1	4	112.2730499	130.7753725	71	152.2	30.6	1	1856.4	103	5.6
79917	1	2	2	3	66	3	3	1	25554.08589	6	1.05	5.71	43	5.36	0.74	65.42	3.489	6.3	0.035	0	0.021	0	3	78.52015179	92.8059279	56.5	151.2	24.7	60	9370.4	103	5.3
81153	1	2	2	1	30	5	3	1	22119.86446	6	1.05	5.71	41	3.57	0.66	58.34	1.592	6.9	0.027	0	0.011	1	4	105.1556562	129.0160164	53.3	160.8	20.6	31.8	14232.4	99	5.3
82258	1	2	2	2	50	5	2	1	14309.98287	8	1.4	5.71	40	4.64	0.74	65.42	2.529	4.7	0.033	0	0.011	1	3	83.0725685	103.8455143	84.9	162	32.4	2.6	4420	103	5.8
82720	1	2	1	2	58	5	3	1	12953.2967	8	1.4	5.71	45	5	1.02	90.17	3.872	4.1	0.011	1	0.011	1	3	75.01317846	82.47863993	73.1	174.8	23.9	3.9	4773.6	103	5.6
87081	1	2	2	2	58	4	2	1	21524.76634	14	2.45	5.71	45	4.28	0.79	69.84	2.473	7.1	0.011	1	0.011	1	3	74.74883149	91.78313593	87.3	166.7	31.4	259	15558.4	95	5.8
88125	1	2	1	3	61	4	2	1	13364.24896	14	2.45	5.71	41	4.64	1.31	115.8	1.084	7.3	0.011	1	0.011	1	2	55.62692036	62.42616413	84.5	164.1	31.4	7.4	12110.8	104	6.1
88461	1	2	1	1	27	5	3	3	20283.7601	12	2.1	5.71	48	4.28	0.9	79.56	1.739	5.5	0.041	0	0.011	1	4	101.2221013	116.6403521	90.2	175.4	29.3	10	14674.4	104	5.5
90577	1	2	2	3	75	1	3	1	7956.096299	6	1.05	5.71	47	7.5	0.9	79.56	2.811	4.9	0.011	1	0.011	1	3	61.03917591	71.22670453	63.2	155.8	26	23.8	14055.6	103	5.2
90689	1	1	1	3	72	5	3	2	14297.24362	6	1.05	5.71	43	4.64	0.98	86.63	1.852	5.9	0.026	0	0.02	0	3	75.1838672	77.89488037	100.7	177.9	31.8	17.3	23249.2	120	5.9
97817	1	2	2	3	64	5	2	1	15014.4816	2	0.35	5.71	42	4.64	0.64	56.58	1.005	3.6	0.038	0	0.023	0	4	93.42341303	102.6395692	45.8	154.1	19.3	4.5	4862	103	5.6
101551	2	1	2	1	35	3	3	1	47111.34695	9	1.58	5.7	41	5	0.69	61	1.05	3.6	64.5	0	26.3	0	4	96.81982431	122.7547976	81.8	155.5	33.8	4	8574.8	103	5.1
101070	1	2	2	1	34	1	3	1	33584.26768	15	2.63	5.7	38	3.93	0.67	59.23	0.802	3.8	0.011	1	0.011	1	4	100.7537946	124.8222386	89	166.4	32.1	8.5	19094.4	91	5.4
96396	1	2	1	1	38	1	3	1	41526.25183	15	2.63	5.7	45	5.71	0.87	76.91	0.948	3.9	0.011	1	0.011	1	4	98.2057148	109.481771	98.2	184.7	28.8	4.6	9989.2	105	5.7
96800	1	2	1	2	53	4	3	1	22555.13985	9	1.58	5.7	38	4.64	1.2	106.08	0.971	7.9	0.016	0	0.011	1	3	63.33370418	72.27154232	90.1	171.5	30.6	6.6	12729.6	119	5.6
98998	1	2	2	2	51	4	3	1	17877.78846	9	1.58	5.7	37	5.71	0.85	75.14	0.689	5.2	0.011	1	0.011	1	3	70.51082043	89.41375935	96.3	159.2	38	27.2	17856.8	110	6
85148	2	1	1	2	45	1	2	3	24831.29422	7	1.23	5.69	41	6.43	1.05	92.82	2.845	5.9	25.5	0	3.5	0	3	76.38066888	87.70958344	131.2	177.8	41.5	20.3	17414.8	103	5.5
89901	2	2	2	1	36	1	1	3	26895.48109	7	1.23	5.69	44	5.36	0.66	58.34	0.779	3.5	19.6	0	7.35	0	4	101.3348537	123.6912901	74.7	163.3	28	2.7	1414.4	103	5.5
90573	2	1	2	1	34	1	2	1	22381.02508	7	1.23	5.69	45	4.64	0.59	52.16	2.337	4.3	1.48	0	0.469	0	4	116.6778754	130.1548228	75	167	26.9	11.3	16442.4	103	5
90672	2	1	1	1	24	2	2	2	26942.02494	7	1.23	5.69	47	3.21	1.02	90.17	2.258	9.7	14.4	0	6.63	0	4	108.7509822	121.3809348	75.9	165.2	27.8	8	17945.2	103	5.3
91807	2	1	2	1	25	5	3	2	39768.36616	12	2.11	5.69	41	6.43	0.8	70.72	4.019	7.3	1.79	0	0.582	0	3	87.39654962	114.2395206	77.7	167.1	27.8	4	6011.2	100	5.5
93245	2	1	2	3	63	4	3	1	21903.34883	7	1.23	5.69	41	5.71	0.62	54.81	1.264	5.1	345	0	244	0	4	97.22004388	104.4484303	50.6	165.8	18.4	18.4	5038.8	103	5.9
93502	2	1	2	3	73	2	1	2	8464.608432	7	1.23	5.69	46	3.93	0.65	57.46	1.863	3.4	508	0	158	0	4	108.2899167	111.1031085	64.3	154.5	26.9	5.5	3536	103	6
84768	1	2	2	1	33	1	2	2	30480.73742	14	2.46	5.69	42	5	0.66	58.34	1.581	4.1	0.02	0	0.011	1	4	103.1406639	126.3256012	79.4	146.1	37.2	5	8928.4	103	5.3
84891	1	2	2	2	52	5	1	1	19301.77372	7	1.23	5.69	46	5.36	0.54	47.74	1.694	4.8	0.016	0	0.011	1	4	118.5525436	118.0862967	59.7	158.9	23.6	4.5	2740.4	106	5.5
85727	1	2	1	1	30	1	3	3	20429.02702	7	1.23	5.69	46	6.43	0.55	48.62	1.524	7.2	0.011	1	0.011	1	4	174.9056708	139.8302627	84.8	164.3	31.4	19	12729.6	99	5.5
87276	1	2	2	2	44	1	2	3	15893.28017	7	1.23	5.69	39	5.71	0.61	53.92	1.31	4.4	0.011	1	0.011	1	4	106.5492583	120.0022935	71	155.8	29.2	6.6	6983.6	103	5
87653	1	2	2	1	37	2	1	3	25103.68239	7	1.23	5.69	42	2.86	0.56	49.5	0.869	3.3	0.011	1	0.011	1	4	147.6354461	150.2615615	66.9	154.9	27.9	1.2	1060.8	103	6
87719	1	2	2	1	36	3	3	1	89719.74352	14	2.46	5.69	45	4.64	0.55	48.62	0.813	4.7	0.03	0	0.011	1	4	125.064486	131.3378036	78.4	164.9	28.8	17.4	2740.4	103	4.8
88843	1	2	2	1	28	1	1	3	20901.53154	7	1.23	5.69	37	12.5	1.34	118.46	0.734	8.9	0.011	1	0.011	1	2	47.09664128	65.78893811	59.4	153.2	25.3	1055	8486.4	77	5.1
89549	1	2	1	2	49	1	1	1	24831.29422	7	1.23	5.69	39	6.07	0.89	78.68	7.779	5	0.011	1	0.011	1	4	90.85151562	100.3983713	72.7	152.8	31.1	29.3	19801.6	103	6
90490	1	2	2	2	55	2	1	2	15550.18344	7	1.23	5.69	41	4.28	0.65	57.46	1.264	4.5	0.025	0	0.011	1	4	114.6961748	126.0781237	73.6	152.6	31.6	1	1326	103	5.6
90671	1	1	2	3	73	2	1	1	12616.13155	7	1.23	5.69	43	3.93	0.69	61	1.626	4.3	0.011	1	0.011	1	4	101.078359	108.9415007	57.9	154.7	24.2	4.5	4420	103	5.2
91679	1	2	1	3	65	2	1	1	9402.801307	7	1.23	5.69	45	6.43	0.8	70.72	3	4.9	0.011	1	0.011	1	4	117.585403	108.6494138	86.3	178.9	27	7.2	4508.4	103	5.5
92510	1	2	2	1	33	3	3	1	105448.4738	7	1.23	5.69	44	2.86	0.66	58.34	2.687	4.8	0.011	1	0.011	1	4	103.1406639	126.3256012	107.4	164.2	39.8	17.3	14232.4	103	5.5
96818	2	1	1	2	49	4	2	1	14635.58888	5	0.88	5.68	44	3.93	1.16	102.54	0.824	4.3	476	0	157	0	3	66.918119	76.96983583	76.4	183	22.8	15	7779.2	103	5
99111	2	1	2	2	48	4	1	1	13907.70773	5	0.88	5.68	36	3.57	0.79	69.84	1.84	3.9	299	0	233	0	3	77.67626227	98.46239766	66.9	166.3	24.2	42.2	22365.2	103	5.1
102766	1	2	2	2	46	5	1	1	11700.05939	5	0.88	5.68	38	3.93	0.58	51.27	1.197	4.1	0.011	1	0.011	1	4	111.9196155	120.30779	47	150.8	20.7	2.3	2828.8	111	5.2
80685	1	1	2	1	33	3	3	1	16936.40053	5	0.88	5.68	44	3.57	0.66	58.34	0.429	6	0.011	1	0.011	1	4	103.1406639	126.3256012	71.5	168.7	25.1	10.4	18122	96	5
81596	1	2	1	1	35	3	3	1	10494.96013	5	0.88	5.68	45	4.28	0.8	70.72	0.621	7.3	0.021	0	0.011	1	4	110.0085374	115.7354745	92.9	179.3	28.9	15.8	25901.2	92	5.2
87843	1	2	1	3	66	1	1	1	5861.009309	10	1.76	5.68	46	12.14	2.27	200.67	4.539	6	0.034	0	0.011	1	1	29.02797835	34.23217144	90.9	167	32.6	5.7	10342.8	103	5.9
101009	2	1	2	1	21	1	2	2	55711.69608	8	1.41	5.67	37	5.36	0.61	53.92	1.716	7	4.72	0	0.799	0	4	123.8114494	141.0447193	146.6	172.3	49.4	32.7	22365.2	103	5.5
98047	1	1	1	2	53	1	2	1	51302.77197	8	1.41	5.67	38	5	0.93	82.21	1.298	6	0.016	0	0.011	1	3	84.9925236	93.94547596	84.2	174	27.8	10.1	18652.4	113	4.9
100191	2	1	2	2	42	3	3	1	25002.07813	6	1.06	5.66	38	4.64	1.08	95.47	1.75	4.2	477	0	136	0	2	55.63541529	74.44579098	71.2	161.8	27.2	16.6	23249.2	103	5.3
76226	2	1	1	2	43	5	3	1	25134.9952	6	1.06	5.66	43	6.07	0.89	78.68	0.937	5.5	276	0	112	0	4	93.29274775	104.7203721	93.2	189.1	26.1	5.1	10431.2	121	5.9
81212	2	1	2	1	37	4	2	2	23273.89901	6	1.06	5.66	40	3.93	0.83	73.37	0.565	4.2	287	0	107	0	3	77.35366323	101.1010331	83.2	175.7	27	6.4	12729.6	79	5.3
86521	2	1	1	2	50	1	1	2	16753.7987	12	2.12	5.66	45	5.36	0.75	66.3	1.4	4.8	191	0	58.8	0	4	110.2367599	106.9608953	65.3	166.9	23.4	3.1	2917.2	103	5.9
101842	1	2	2	1	30	5	1	1	22842.30533	6	1.06	5.66	37	3.21	0.67	59.23	0.835	3.4	0.04	0	0.011	1	4	103.346558	128.379291	74.9	160.8	29	103	3624.4	94	5.2
102471	1	2	2	3	62	2	1	2	13982.0882	6	1.06	5.66	40	4.64	0.58	51.27	2.043	6.7	0.021	0	0.011	1	4	127.6712635	124.6135192	58.7	149.3	26.3	8.5	8574.8	103	6.4
78705	1	1	2	1	37	1	1	1	47111.89184	6	1.06	5.66	47	2.86	0.63	55.69	3.252	5.5	0.011	1	0.011	1	4	106.3305377	124.7197644	92.3	172.4	31.1	3.8	1944.8	103	5.6
79155	1	2	2	1	30	3	3	1	24427.40549	6	1.06	5.66	42	2.14	0.73	64.53	1.468	6	0.011	1	0.011	1	4	93.6077397	121.1945214	100	162.3	38	64	28818.4	105	5.3
79640	1	2	2	1	30	1	1	3	44689.83133	6	1.06	5.66	44	2.5	0.67	59.23	0.745	3.8	0.011	1	0.011	1	4	103.346558	128.379291	65.5	161.6	25.1	12.5	22453.6	103	5.6
82344	1	1	1	3	70	4	1	2	14449.77133	6	1.06	5.66	41	4.28	1.37	121.11	0.463	4.9	0.011	1	0.011	1	2	51.36976891	55.96243281	64	167.8	22.7	34.6	9282	103	5.4
82462	1	2	1	1	36	1	1	3	57174.46236	6	1.06	5.66	50	6.07	0.85	75.14	1.626	7.4	0.046	0	0.032	0	4	101.9903779	112.0971449	80	164.2	29.7	25.4	26962	103	5.4
87113	1	1	1	3	68	2	3	1	8326.880924	6	1.06	5.66	44	6.78	1.16	102.54	2.777	8.8	0.011	1	0.011	1	3	75.88515747	78.06200784	85.9	165.6	31.3	13	9547.2	103	6.4
88691	1	2	1	1	26	5	3	3	22914.17308	12	2.12	5.66	45	5.71	1.07	94.59	2.337	6.7	0.032	0	0.011	1	3	83.53905912	98.30581511	76.3	168.6	26.8	9.8	16619.2	103	5.3
88767	1	1	2	3	66	2	3	2	9331.12593	12	2.12	5.66	44	4.28	0.67	59.23	2.405	3.4	0.042	0	0.037	0	4	106.7300794	115.5450526	59	157.1	23.9	3.2	4420	103	5.7
90832	1	2	2	1	26	2	3	2	26281.99612	12	2.12	5.66	41	3.21	0.89	78.68	0.632	4.4	0.011	1	0.011	1	4	92.9199391	117.8165595	61.3	163.3	23	1	3270.8	93	5
91109	1	2	2	3	64	3	1	2	52053.47662	6	1.06	5.66	39	4.28	0.85	75.14	2.202	5.4	0.011	1	0.011	1	3	67.33455262	81.61022691	76.2	165.5	27.8	11.9	17503.2	102	4.8
92221	1	2	2	3	80	2	1	2	11172.5242	6	1.06	5.66	39	5.71	0.91	80.44	3.376	5.8	0.011	1	0.011	1	3	72.09141331	78.80149903	65.7	153	28.1	5.7	6011.2	103	6.1
92369	1	2	1	1	26	2	3	2	31116.74765	6	1.06	5.66	44	4.64	0.94	83.1	0.779	6.6	0.011	1	0.011	1	4	117.5740656	130.1817155	80.9	174.5	26.6	5.4	11845.6	103	5.3
92835	1	1	1	1	31	3	3	2	38770.45897	6	1.06	5.66	46	4.64	0.97	85.75	1.084	5.3	0.037	0	0.011	1	4	90.27282708	104.9961183	69.9	180.2	21.5	10.4	24486.8	93	5
97169	1	2	2	3	67	4	3	2	17842.38661	6	1.06	5.66	39	5	0.7	61.88	1.795	6.2	0.011	1	0.011	1	3	83.46523699	97.57948512	87.9	163.1	33	2	2298.4	103	7
100967	2	1	2	1	38	3	3	1	66226.63673	7	1.24	5.65	44	4.64	0.81	71.6	0.779	4.8	26.8	0	9.92	0	3	79.13236984	102.944966	69.9	158.2	27.9	4.6	3005.6	103	5.2
92724	2	1	1	1	31	3	2	2	101205.7804	10	1.77	5.65	45	3.21	0.95	83.98	1.964	7.2	274	0	150	0	4	92.46951597	107.2713555	94.8	184.1	28	8.7	5569.2	103	5.7
94453	2	1	2	1	20	3	3	2	75660.94812	10	1.77	5.65	37	3.57	0.64	56.58	1.4	4.9	256	0	147	0	4	118.3044756	139.8131069	85.8	166.4	31	44.9	17414.8	103	5
98822	2	1	1	1	39	3	3	1	52605.24436	7	1.24	5.65	44	3.57	1.02	90.17	1.502	4.4	123	0	74	0	3	81.30688732	94.2552977	84.7	173.5	28.1	3.1	6806.8	103	5.3
102861	1	2	2	2	41	4	2	2	71999.52884	7	1.24	5.65	32	3.57	0.89	78.68	1.231	5.2	0.011	1	0.011	1	3	69.89574904	91.48747209	156.3	164.6	57.7	14.2	24928.8	103	5.7
96771	1	2	2	3	67	2	2	2	26039.44832	7	1.24	5.65	39	8.21	0.89	78.68	1.502	3.4	0.037	0	0.017	0	3	76.67527127	88.33351747	68.8	158.7	27.3	1.8	1414.4	103	6
94241	2	2	2	1	30	5	3	3	26594.14978	15	2.66	5.64	47	5.71	0.81	71.6	1.377	6	2.72	0	0.638	0	3	83.02227454	108.8957992	69.1	151.6	30.1	2.7	4154.8	103	4.5
100494	1	2	1	1	29	5	3	3	26943.76282	15	2.66	5.64	44	7.14	1.07	94.59	1.377	5.5	0.025	0	0.011	1	3	81.70758524	96.25581022	104.6	177.2	33.3	10.5	14055.6	103	5.8
87790	1	2	2	1	24	5	3	2	17881.71224	15	2.66	5.64	47	4.28	0.76	67.18	0.632	5.9	0.011	1	0.011	1	4	93.49754044	121.2800964	54.1	161.3	20.8	9.5	9900.8	103	5.2
89957	1	2	2	1	33	5	2	2	18062.96433	15	2.66	5.64	41	2.86	0.54	47.74	0.948	4.3	0.011	1	0.011	1	4	130.0173246	134.9471701	59.9	144.9	28.5	1.7	2740.4	103	5.2
89998	1	2	1	1	29	5	2	1	15900.64305	15	2.66	5.64	46	6.07	0.87	76.91	2.292	7.9	0.045	0	0.011	1	4	103.7447283	116.6268585	106.2	186.1	30.7	9.2	22188.4	103	5.7
97965	1	2	1	1	32	5	3	2	35442.52994	15	2.66	5.64	42	5	1.01	89.28	4.426	9	0.019	0	0.011	1	3	85.60630216	100.0147176	143.4	182	43.3	59.5	27934.4	103	4.7
75256	2	1	1	2	44	2	1	1	35525.57931	8	1.42	5.63	44	3.57	0.7	61.88	1.253	5.9	90.5	0	17.7	0	4	148.482967	133.0233435	89	171.8	30.2	9.3	11845.6	96	5.5
75624	2	1	2	1	21	2	1	2	36992.86874	8	1.42	5.63	40	2.14	0.65	57.46	2.089	5.2	2.61	0	1.33	0	4	139.4543428	160.0903994	103.8	167.6	37	3.1	2917.2	88	5.3
75903	2	1	1	1	28	4	1	2	34938.25939	4	0.71	5.63	44	3.57	0.77	68.07	1.264	4.1	147	0	60.6	0	4	120.2969653	123.4934871	65.5	179.2	20.4	4.5	6718.4	109	5.5
77993	2	1	1	1	21	4	2	2	25810.04008	8	1.42	5.63	38	3.21	0.75	66.3	0.711	7.6	77	0	8.26	0	4	131.4639975	131.1284185	162.1	179.6	50.3	26.8	23956.4	94	5.8
80761	2	1	1	1	23	2	1	2	51785.95765	8	1.42	5.63	50	4.28	0.86	76.02	0.835	6.6	1.78	0	0.469	0	4	133.5668565	141.6609246	93.5	186.6	26.9	4	5480.8	86	4.9
75699	1	2	2	3	62	1	1	2	12010.3253	4	0.71	5.63	43	6.78	0.64	56.58	1.106	3.9	0.011	1	0.011	1	4	94.02747007	104.0917532	56.4	154.7	23.6	2.8	2033.2	91	5.6
79153	1	2	2	1	29	1	3	2	30099.49416	4	0.71	5.63	43	3.93	0.74	65.42	0.655	4.6	0.011	1	0.011	1	4	92.78585111	120.3520585	87.5	162.8	33	3.1	1944.8	88	4.8
80055	1	2	2	2	44	2	1	1	28560.37207	8	1.42	5.63	46	2.86	0.69	61	1.208	6.1	0.016	0	0.011	1	4	112.0190357	133.5565362	81.8	175.1	26.7	66	7337.2	101	5.7
80332	1	2	1	1	24	1	1	2	35826.37861	4	0.71	5.63	42	3.21	0.8	70.72	0.508	5.6	0.011	1	0.011	1	4	118.765232	125.0330321	69.3	174.9	22.7	6.8	9724	103	5
80583	1	1	2	1	24	4	3	2	31406.25599	8	1.42	5.63	37	3.93	0.75	66.3	1.152	5	0.011	1	0.011	1	4	94.93762739	122.9443797	108.9	165.8	39.6	19.4	19890	101	6
82982	1	2	2	3	74	1	1	2	13972.45205	9	1.6	5.63	40	5	0.81	71.6	1.287	4.2	0.011	1	0.011	1	3	69.11880215	79.94256164	66.9	148.3	30.4	44	4331.6	98	5.8
79620	2	1	2	1	22	3	2	1	45446.44609	5	0.89	5.62	46	2.86	0.71	62.76	1.694	5.2	297	0	133	0	4	102.9385426	131.9177946	67.3	152.2	29.1	85	12376	103	5.2
82695	2	1	1	1	20	3	1	1	32261.74454	5	0.89	5.62	49	1.79	1.06	93.7	1.739	5.9	374	0	158	0	3	89.06887995	103.5332601	95	183.4	28.2	11.6	25636	103	5.4
99063	2	1	1	2	41	4	3	3	22227.95148	5	0.89	5.62	40	5.71	1.09	96.36	1.344	7.2	404	0	61.3	0	3	74.55087535	86.80444742	90	187.8	25.5	9.2	19801.6	107	5.8
101400	1	1	1	2	53	5	3	1	9511.863482	5	0.89	5.62	41	4.28	0.98	86.63	1.558	8.2	0.046	0	0.011	1	3	80.00832084	89.01704907	82	169.2	28.6	14.9	7956	104	5.6
73937	1	2	2	2	41	1	1	1	29229.98557	5	0.89	5.62	44	4.28	0.7	61.88	1.321	4.3	0.011	1	0.011	1	4	92.21545063	117.132675	52.7	153.5	22.4	3.3	4862	100	5.2
74037	1	2	1	1	20	1	3	2	44138.30432	5	0.89	5.62	46	3.21	0.92	81.33	0.824	4.9	0.011	1	0.011	1	4	104.8860685	119.7793496	63.6	172.8	21.3	114	12994.8	100	5.6
76597	1	2	2	2	41	3	3	1	113405.9089	5	0.89	5.62	46	4.28	0.64	56.58	0.745	5.1	0.011	1	0.011	1	4	102.2622022	120.6374379	79.8	165	29.3	1.4	2563.6	81	4.9
83541	1	2	1	2	44	1	1	1	30279.22823	5	0.89	5.62	47	6.07	0.82	72.49	1.084	5.6	0.011	1	0.011	1	4	102.0647955	107.5479718	72.1	163.1	27.1	9.4	14586	98	5.4
97722	1	2	2	1	24	4	3	2	40933.6008	14	2.49	5.62	41	3.21	0.75	66.3	0.598	3.3	0.018	0	0.011	1	4	94.93762739	122.9443797	55.9	168.3	19.7	2.8	9900.8	89	5.4
99438	1	2	2	2	41	5	2	1	18165.4467	5	0.89	5.62	41	4.28	0.71	62.76	2.789	7.5	0.019	0	0.011	1	4	90.71825684	115.4354243	69	153.8	29.2	8.3	10608	108	5.9
78631	2	1	2	1	28	5	2	2	31377.38586	6	1.07	5.61	45	1.43	0.67	59.23	1.05	4.5	62.8	0	9.51	0	4	104.8041672	130.1956506	91.6	165.9	33.3	8.5	13525.2	103	5.4
82467	2	2	1	1	22	4	2	3	22800.13929	6	1.07	5.61	42	3.93	0.85	75.14	1.49	4.9	24.6	0	5.69	0	4	112.7137254	123.6815936	83.3	186.8	23.9	6.4	17945.2	103	5.1
89442	2	1	1	2	51	5	1	3	18432.03509	6	1.07	5.61	42	3.93	0.81	71.6	0.982	6.2	137	0	5.98	0	4	100.4637977	102.9051511	71.2	177.9	22.5	10.5	13260	103	5.1
91350	2	1	1	1	23	1	2	1	32329.92792	6	1.07	5.61	47	4.28	0.93	82.21	2.935	6.1	86.5	0	23.1	0	4	100.6880605	115.9840891	121.6	174	40.2	5.8	21392.8	103	5.6
97275	2	1	2	1	39	4	2	1	48720.65435	6	1.07	5.61	37	3.57	0.52	45.97	0.305	2.9	207	0	61.7	0	4	131.2767995	130.9940952	62.2	172.6	20.9	10.4	13083.2	91	5.3
98747	2	2	1	1	21	4	2	2	41874.71664	6	1.07	5.61	40	2.14	1.05	92.82	0.553	4.9	314	0	49.8	0	3	89.16103079	103.8161895	66.5	175.2	21.7	4	14055.6	84	5.8
73592	1	2	1	1	29	1	3	2	64083.31092	12	2.14	5.61	45	2.5	0.95	83.98	1.66	8.8	0.034	0	0.011	1	4	93.72991315	108.7890718	92.9	173.1	31	2.9	4066.4	103	5.7
75695	1	1	2	3	74	1	1	2	9856.412377	6	1.07	5.61	39	3.93	0.71	62.76	1.581	3.6	0.02	0	0.016	0	3	80.47032965	91.55125542	50.8	150.5	22.4	2.1	4066.4	103	6.3
76487	1	2	2	1	23	1	3	2	34291.94635	6	1.07	5.61	48	3.57	0.76	67.18	1.479	3.7	0.011	1	0.011	1	4	94.30882148	122.1350417	50.6	162.7	19.1	6.4	8663.2	103	5.5
78263	1	2	2	2	41	1	1	1	19070.81009	6	1.07	5.61	41	2.5	0.63	55.69	2.981	3.9	0.018	0	0.011	1	4	104.1376653	121.2641078	79.4	151.1	34.8	9.3	3978	103	6
78929	1	2	2	3	71	1	1	2	15200.80055	6	1.07	5.61	43	3.93	0.82	72.49	1.998	4.4	0.011	1	0.011	1	3	68.72192616	80.62077066	68.6	157.6	27.6	124	7337.2	113	5.6
90626	1	2	2	2	51	5	2	1	9950.010103	6	1.07	5.61	42	3.93	0.65	57.46	1.377	5.5	0.011	1	0.011	1	4	96.09553182	111.8817645	68	169.6	23.6	2.5	4596.8	97	4.8
91684	1	1	1	2	53	5	2	1	7585.919824	6	1.07	5.61	43	3.21	1.04	91.94	2.055	6	0.02	0	0.011	1	3	74.70567147	83.7370234	85.6	175.1	27.9	1.1	5392.4	101	5.8
77240	2	1	1	1	35	3	3	3	70468.30065	7	1.25	5.6	46	3.93	1.07	94.59	1.332	5.1	499	0	200	0	3	78.64721644	92.28315736	68.7	172.1	23.2	8.9	10254.4	103	5.7
80718	2	1	2	1	36	3	3	3	69255.34173	7	1.25	5.6	43	4.28	0.72	63.65	2.405	5.2	17.1	0	20.2	0	4	91.65387803	117.8535213	71.6	163.9	26.7	0.8	972.4	103	4.8
80825	2	1	1	1	30	3	2	1	70468.30065	7	1.25	5.6	44	4.28	0.93	82.21	2.01	5.2	70.4	0	31.3	0	4	95.40104049	110.4188337	80.2	175.2	26.1	2.4	2475.2	103	5.2
73843	1	2	1	2	42	5	3	1	18336.45738	7	1.25	5.6	46	5	0.95	83.98	1.818	5.8	0.011	1	0.011	1	3	86.94115436	99.29457055	79.8	167.9	28.3	2.1	3270.8	103	5.5
76634	1	2	2	2	43	5	2	1	19814.07125	7	1.25	5.6	43	4.28	0.72	63.65	2.292	5.7	0.011	1	0.011	1	3	88.40689885	112.1985651	56.9	166.4	20.5	6.3	14586	103	5.1
78309	1	2	2	1	36	1	1	2	33190.67869	7	1.25	5.6	43	5	0.6	53.04	0.632	3.8	0.011	1	0.011	1	4	113.1165116	127.6313352	76.7	156.5	31.3	8.5	5038.8	91	5.5
80683	1	1	1	2	58	1	2	2	14308.30339	7	1.25	5.6	43	3.93	0.73	64.53	13.695	5.7	0.011	1	0.011	1	4	110.3538744	102.2453348	74.3	170	25.7	5	10077.6	103	5.8
80832	1	1	2	1	36	3	3	1	88939.49034	7	1.25	5.6	46	6.07	0.79	69.84	1.852	5.4	0.011	1	0.011	1	3	82.34758799	107.1221856	70.5	160.7	27.3	130	13525.2	103	5.4
81070	1	2	1	1	31	1	1	1	43577.79238	7	1.25	5.6	45	4.64	0.85	75.14	3.252	5	0.011	1	0.011	1	4	105.133757	116.1043012	86.5	175.2	28.2	7.6	14320.8	107	4.9
86812	1	2	2	3	64	1	3	1	13058.75606	14	2.5	5.6	41	4.64	0.53	46.85	1.31	4	0.011	1	0.011	1	4	116.1376585	109.2097143	72.1	151.3	31.5	10.2	5834.4	99	5.1
86982	1	2	1	3	66	1	3	1	13007.00167	14	2.5	5.6	41	5.36	0.86	76.02	1.547	7.9	0.011	1	0.011	1	3	88.97324229	90.36168511	94.2	168.2	33.3	16.6	10696.4	125	6.4
90833	2	1	1	1	24	1	1	3	42340.94953	8	1.43	5.59	46	8.21	0.78	68.95	2.676	6	33.7	0	17.4	0	4	122.2863536	126.3408709	70	166.8	25.2	6.9	10254.4	74	5.3
85905	2	1	1	1	35	1	1	3	29416.08959	15	2.69	5.58	48	3.21	0.82	72.49	1.964	4.6	442	0	144	0	4	106.9180551	114.5668541	75.7	177.1	24.1	8.8	7956	103	5.5
75391	2	1	2	1	31	2	2	2	23468.55957	2	0.36	5.56	44	1.07	0.57	50.39	2.619	5.6	289	0	97.5	0	4	149.940366	155.8200861	91.4	163.2	34.3	15.3	7160.4	88	5.2
81069	2	1	2	1	26	3	2	2	49125.6248	2	0.36	5.56	40	3.21	0.59	52.16	1.106	5.5	305	0	99	0	4	123.2080667	137.678548	141.6	168.4	49.9	19	22807.2	102	5.4
83486	2	1	2	1	25	3	3	2	49125.6248	1	0.18	5.56	43	3.21	0.51	45.08	1.998	4.2	80	0	39.7	0	4	146.934625	145.4577122	54.1	159.6	21.2	10.2	8928.4	103	5.1
88590	2	1	1	2	45	2	1	2	29547.22296	7	1.26	5.56	49	5.36	0.9	79.56	0.982	7.2	26.5	0	13.4	0	4	110.5968283	119.1293387	63.6	165.6	23.2	13.9	20243.6	103	5.6
94507	2	2	1	1	34	4	2	1	22588.94153	7	1.26	5.56	42	4.64	0.89	78.68	1.682	6.9	14.4	0	2.81	0	4	97.84795667	111.5547173	127.4	167.6	45.4	3.9	11934	103	5.3
98992	2	1	1	2	56	1	3	1	39716.14626	6	1.08	5.56	43	7.14	1.18	104.31	0.994	7.5	33.9	0	17.3	0	3	63.85634293	71.99892052	127.6	173	42.6	26.9	18652.4	103	5.6
99038	2	1	2	1	27	4	1	2	21074.52278	1	0.18	5.56	38	3.21	0.82	72.49	1.547	3.6	165	0	59.3	0	3	83.62457511	109.8196389	92.1	165	33.8	20.7	19624.8	103	5.1
101416	1	2	1	2	44	3	3	1	152115.564	14	2.52	5.56	41	5	0.95	83.98	1.185	6	0.011	1	0.011	1	3	86.12398465	97.909312	78.8	181.2	24	7.6	21569.6	103	4.8
101978	1	2	2	2	44	4	2	2	34767.21477	1	0.18	5.56	42	3.93	0.93	82.21	0.948	4.2	0.019	0	0.011	1	3	65.49252552	85.61753815	95.4	164.8	35.1	39	12199.2	103	5.7
102454	1	2	2	1	34	1	2	1	44242.56525	14	2.52	5.56	40	4.28	0.62	54.81	0.655	3.6	0.017	0	0.011	1	4	110.1873464	128.0482688	65.9	167.4	23.5	9.5	14851.2	105	5.6
74746	1	1	1	2	55	3	2	1	26108.80047	4	0.72	5.56	40	4.64	0.86	76.02	1.253	5.3	0.018	0	0.011	1	4	92.32795365	97.62085068	78.6	190.2	21.7	2.9	8398	103	5.4
74904	1	1	2	2	48	3	2	1	26510.78906	4	0.72	5.56	44	4.28	0.84	74.26	3.093	5.5	0.028	0	0.011	1	3	72.36551991	92.43688431	61.3	155.8	25.3	7.2	7337.2	103	5.2
75962	1	2	1	3	64	1	1	1	8748.134024	7	1.26	5.56	44	5.71	0.7	61.88	1.84	5.8	0.04	0	0.011	1	4	113.5377741	99.73082078	78.1	159.6	30.7	18.4	17856.8	103	5.6
77639	1	2	2	1	28	1	2	2	23092.76413	7	1.26	5.56	42	4.28	0.61	53.92	2.066	6.8	0.011	1	0.011	1	4	116.7880061	134.2769816	129.8	158.1	51.9	137	11492	103	5.5
78772	1	2	2	1	30	1	1	1	41973.321	1	0.18	5.56	39	2.5	0.47	41.55	1.039	3.3	0.011	1	0.011	1	4	155.5913365	144.262478	64.3	146	30.2	9.9	11580.4	103	5.2
78862	1	2	2	1	36	4	2	1	27388.92069	8	1.44	5.56	36	3.93	0.87	76.91	2.529	5.7	0.016	0	0.011	1	3	73.67282593	97.00014671	104.7	159.5	41.2	17.4	27669.2	103	6.7
79646	1	2	1	1	25	3	3	3	70487.25412	2	0.36	5.56	47	6.43	0.94	83.1	0.418	5.7	0.015	0	0.011	1	4	97.78374898	113.1142463	85.6	178.3	26.9	12.2	21392.8	95	5.4
79798	1	2	2	1	26	3	3	3	72205.6196	2	0.36	5.56	40	3.57	0.6	53.04	0.79	4.5	0.02	0	0.011	1	4	120.8414204	136.9193497	65.9	164.6	24.3	24	6718.4	91	4.7
80821	1	2	1	1	38	2	2	1	53699.06286	1	0.18	5.56	47	3.57	0.63	55.69	3.398	4.9	0.016	0	0.011	1	4	172.7450471	144.8900949	73.7	167.7	26.2	5.1	3889.6	103	5.6
84305	1	1	2	1	36	1	2	2	25680.11486	2	0.36	5.56	46	4.28	0.55	48.62	1.66	4.5	0.049	0	0.019	0	4	125.064486	131.3378036	75.5	153.2	32.2	25.2	12729.6	103	5
87871	1	2	1	2	52	2	1	3	19935.65945	7	1.26	5.56	46	4.64	0.77	68.07	1.863	4.1	0.023	0	0.011	1	4	128.5824489	120.9231505	77.3	166.6	27.9	4.2	5480.8	103	5.2
94860	1	2	2	1	33	4	3	1	11783.01197	7	1.26	5.56	39	5	0.66	58.34	1.242	3.1	0.03	0	0.011	1	4	103.1406639	126.3256012	106	168.7	37.2	5.2	16796	103	5
95514	1	2	1	1	35	1	2	1	62394.24103	14	2.52	5.56	41	4.64	0.86	76.02	1.061	5.5	0.024	0	0.011	1	4	101.2001189	112.3460009	87.8	175.5	28.5	10	22365.2	108	5.5
88896	2	1	1	1	23	3	3	2	64544.75702	14	2.53	5.53	51	6.07	1.14	100.78	1.727	4.8	38.4	0	15.8	0	3	79.6047714	94.06158188	56.2	170.2	19.4	5.6	9458.8	103	5.1
75960	1	2	1	3	76	1	2	1	6959.338123	14	2.53	5.53	41	6.07	0.91	80.44	0.903	3.3	0.011	1	0.011	1	3	81.00263054	81.73798886	69	178.7	21.6	15	9635.6	86	5.3
81162	1	2	2	3	80	5	1	2	11485.94443	14	2.53	5.53	38	6.43	1.21	106.96	1.592	6.5	0.011	1	0.011	1	2	42.81346416	50.71290509	56	160.1	21.8	5.1	2917.2	102	5.8
81492	1	2	2	2	51	5	3	1	14309.98287	14	2.53	5.53	43	4.64	0.5	44.2	0.994	4.6	0.011	1	0.011	1	4	130.0749966	121.9682156	63.9	165.3	23.4	2.4	3359.2	101	5.3
92941	2	2	1	1	33	1	3	1	35896.58532	9	1.63	5.52	45	5	1.08	95.47	1.558	5	6.2	0	1.45	0	3	78.74241042	92.69724156	98.3	179.5	30.5	15	29348.8	103	5.2
101229	1	2	2	1	38	1	3	1	42358.87886	8	1.45	5.52	42	3.93	0.56	49.5	1.039	4.1	0.011	1	0.011	1	4	121.153761	128.7400609	74.5	151.6	32.4	11.6	9900.8	95	5.4
95465	1	2	2	2	56	1	1	1	21513.59262	8	1.45	5.52	42	4.28	0.65	57.46	1.716	4.7	0.02	0	0.011	1	4	94.28829248	108.0203424	72.6	150	32.3	3.3	5215.6	107	5.8
74763	2	1	1	1	33	4	2	2	29649.02383	7	1.27	5.51	43	1.43	1.14	100.78	0.7	5.5	356	0	124	0	3	73.97952192	87.6808524	85	178.1	26.8	57	33326.8	91	5.4
75003	2	1	2	2	51	4	3	2	27806.92429	7	1.27	5.51	40	3.21	0.72	63.65	1.377	5.8	286	0	99.1	0	3	85.39717563	106.0672455	93.7	163.5	35.1	1.2	3801.2	81	6.6
78346	2	1	1	1	32	1	2	1	37665.25833	7	1.27	5.51	46	4.64	0.82	72.49	8.524	7.3	73.9	0	25.1	0	4	108.8808286	117.0068379	108.5	180.4	33.3	4.4	17061.2	103	5.4
80158	2	1	1	1	35	3	1	1	18636.51241	7	1.27	5.51	47	5.71	0.91	80.44	3.522	8.3	301	0	68.1	0	4	94.81094361	109.019644	132.4	188.7	37.2	6.4	14320.8	107	5.1
81316	2	1	2	2	43	3	2	1	20441.39676	7	1.27	5.51	40	5.36	0.89	78.68	0.903	4.5	286	0	29.5	0	3	69.22321883	90.21113037	98.8	174	32.6	6	12818	100	4.9
81780	2	2	1	1	22	1	2	2	43961.35714	7	1.27	5.51	49	3.21	0.77	68.07	1.558	5.8	3.79	0	0.437	0	4	126.3327493	128.8096983	70.9	175.5	23	6.9	16530.8	103	5.1
74918	1	1	2	2	49	1	3	1	29877.19116	7	1.27	5.51	41	3.21	0.62	54.81	1.073	5.1	0.011	1	0.011	1	4	102.3085996	115.2424383	68.9	156.7	28.1	1.2	3005.6	93	5.5
77215	1	2	1	1	38	1	3	1	49350.71611	7	1.27	5.51	44	4.28	0.99	87.52	3.24	7	0.011	1	0.011	1	3	84.60167547	97.88079373	116.5	180.4	35.8	6.3	13171.6	103	5.8
77841	1	1	1	2	56	1	3	1	22233.62699	7	1.27	5.51	40	6.78	1.01	89.28	1.547	5	0.011	1	0.011	1	3	76.41331025	84.49789247	89.3	177.4	28.4	3.2	10873.2	104	6
78638	1	2	1	2	40	4	3	1	25357.16927	7	1.27	5.51	43	2.5	0.86	76.02	1.163	5	0.016	0	0.011	1	4	98.49374656	108.4685564	93.9	171.3	32	4	10696.4	103	5.7
80251	1	2	2	1	27	4	2	1	24430.65307	7	1.27	5.51	44	2.86	0.7	61.88	0.79	3.7	0.011	1	0.011	1	4	100.3764823	129.2375101	71.1	166.3	25.7	115	16000.4	100	5.4
82106	1	2	2	1	33	1	1	1	38574.48042	7	1.27	5.51	43	3.93	0.68	60.11	1.118	4.2	0.011	1	0.011	1	4	99.64794318	125.0909516	66.2	161.3	25.4	2.4	3447.6	103	5
82420	1	2	1	1	35	4	3	1	20729.02778	7	1.27	5.51	44	4.28	1.23	108.73	0.7	5.9	0.011	1	0.011	1	3	66.96405387	79.95506718	78.2	168.2	27.6	23	35094.8	86	3.8
83336	1	2	2	1	32	1	2	1	28687.44419	7	1.27	5.51	41	1.79	0.67	59.23	5.001	4.8	0.022	0	0.011	1	4	102.0014125	126.5882715	71.2	160	27.8	2	2917.2	103	5.4
87326	1	2	2	1	25	3	3	2	111711.5903	7	1.27	5.51	47	3.93	0.8	70.72	0.666	4.8	0.011	1	0.011	1	3	87.39654962	114.2395206	57.7	164	21.5	2.3	5569.2	103	5.5
83291	2	1	1	1	38	5	3	3	22107.2819	6	1.09	5.5	41	4.64	0.87	76.91	2.913	5.4	94.3	0	16.5	0	4	98.2057148	109.481771	90.8	173.8	30.1	13.2	18122	103	5.5
87922	2	1	1	3	61	1	2	2	9219.800241	6	1.09	5.5	40	6.78	0.7	61.88	0.768	6.9	47.3	0	10.3	0	4	114.6497083	101.8548346	118.6	170.3	40.9	1.8	5304	103	6
88565	2	1	2	2	46	3	3	1	27771.79258	6	1.09	5.5	41	4.28	0.66	58.34	1.75	4.6	55.8	0	12.3	0	4	96.41584516	115.3006098	87.2	156.7	35.5	4.3	4508.4	103	5.3
74331	1	2	1	1	33	4	2	1	20735.36065	6	1.09	5.5	45	3.93	1.02	90.17	0.723	6	0.036	0	0.011	1	3	84.11145016	98.31284828	140.1	190.8	38.5	10.9	13702	96	5.5
80525	1	2	2	1	34	4	2	1	24567.43291	6	1.09	5.5	33	3.21	0.66	58.34	1.242	5.2	0.032	0	0.011	1	4	102.517506	125.441322	172	168.1	60.9	31.6	20862.4	118	6
83380	1	2	2	2	46	3	3	2	16599.84323	6	1.09	5.5	44	7.14	0.92	81.33	0.824	3.6	0.011	1	0.011	1	3	65.71900226	85.36749006	69.9	170.4	24.1	4.3	6718.4	103	4.9
85681	1	2	1	3	65	2	3	1	8807.30595	6	1.09	5.5	44	5.71	1.12	99.01	1.185	5.7	0.011	1	0.017	0	3	79.74834132	82.65590735	78.7	164.5	29.1	11.6	16177.2	90	5.7
91699	1	2	1	2	47	5	3	1	26312.36026	6	1.09	5.5	43	6.78	1.11	98.12	7.711	7.3	0.019	0	0.011	1	3	71.00672232	81.67929658	92.8	175.2	30.2	5.3	9812.4	103	5.3
92782	1	2	2	3	60	2	1	3	10735.51303	6	1.09	5.5	43	6.07	0.57	50.39	0.926	4.6	0.011	1	0.011	1	4	131.1294642	127.101784	79.1	154	33.4	6.3	5834.4	103	5.8
101342	2	1	2	2	41	3	3	1	32007.97117	14	2.55	5.49	36	3.93	0.66	58.34	1.344	4.7	106	0	40.6	0	4	98.69454051	119.4222809	159.9	167.7	56.9	4.9	6630	104	5.2
75422	2	1	2	2	41	3	1	2	79390.20246	5	0.91	5.49	40	6.07	0.9	79.56	1.976	3.3	260	0	131	0	3	69.00029939	90.44163446	93.1	162.5	35.3	8.2	9900.8	103	5.1
85487	2	1	1	1	34	4	2	1	23071.50651	5	0.91	5.49	44	3.57	0.79	69.84	0.768	7.1	205	0	50.2	0	4	112.2758018	117.1554505	123.7	188.5	34.8	156	30763.2	100	6
94379	2	1	2	1	24	3	2	1	10875.42052	14	2.55	5.49	39	5	0.67	59.23	1.423	4.2	128	0	58.1	0	4	108.1356138	133.9058288	71.8	157.9	28.8	112.1	13171.6	93	5.4
99335	2	1	1	2	46	5	3	1	26311.80558	14	2.55	5.49	35	3.57	1	88.4	1.479	6.9	258	0	98.9	0	3	80.44484308	91.57988328	73	174.4	24	7.5	8309.6	94	5.2
83875	1	2	2	2	42	4	3	1	20649.80199	10	1.82	5.49	37	6.43	0.81	71.6	0.756	3.8	0.017	0	0.011	1	3	77.54086407	100.0926318	91.6	163.1	34.4	4.7	10696.4	103	5.8
86815	1	1	1	1	33	1	1	1	24494.46889	5	0.91	5.49	47	7.14	0.8	70.72	1.231	5.9	0.011	1	0.011	1	4	111.3304268	117.3729445	80	176.7	25.6	8.6	18564	110	5.2
87265	1	2	1	2	42	5	3	1	20808.86339	5	0.91	5.49	47	6.07	0.78	68.95	1.727	6	0.011	1	0.011	1	4	109.1544062	111.3346477	66.2	162.7	25	2.6	5480.8	104	5.7
87488	1	2	1	2	44	4	3	1	21366.022	10	1.82	5.49	45	5.36	0.84	74.26	1.129	6.6	0.027	0	0.011	1	4	99.26561995	106.488064	88	175.2	28.7	44.6	23602.8	103	7.9
88605	1	2	2	1	37	3	2	1	131325.0051	14	2.55	5.49	45	3.93	0.86	76.02	1.456	4.9	0.02	0	0.011	1	3	74.24817636	97.47383298	62.8	161.2	24.2	1.3	3536	103	5.4
91290	1	2	2	1	39	5	3	1	21432.62258	5	0.91	5.49	41	5	0.49	43.32	1.885	5.2	0.011	1	0.011	1	4	140.5948984	133.5802676	63.4	153.5	26.9	9.9	7690.8	88	5
91687	1	2	2	1	28	4	1	2	40982.90779	5	0.91	5.49	47	4.64	0.67	59.23	0.282	5.7	0.019	0	0.011	1	4	104.8041672	130.1956506	69.6	162.1	26.5	7.1	4596.8	91	6.1
93307	1	2	1	1	31	4	3	2	27164.21772	10	1.82	5.49	48	4.64	1	88.4	2.348	6.3	0.033	0	0.011	1	3	87.15486306	101.756312	78.5	179.9	24.3	6.4	28111.2	103	5.6
94926	2	1	1	1	37	3	2	2	88106.43619	4	0.73	5.48	40	2.5	0.91	80.44	0.948	4.6	381	0	175	0	4	93.74742162	107.4987109	64.2	171.8	21.8	1.6	4243.2	103	5.4
96222	2	1	2	2	40	3	3	2	42891.19765	4	0.73	5.48	42	3.93	0.74	65.42	0.779	3.8	286	0	177	0	3	86.92213223	111.4025819	68.4	161.4	26.3	2.5	2652	94	5.4
100840	1	1	1	3	76	3	3	1	34253.93607	4	0.73	5.48	44	5	0.87	76.91	2.19	8.4	0.011	1	0.011	1	3	85.31544727	83.832662	74.7	164.5	27.6	8.2	12641.2	103	6.2
101490	1	2	2	3	78	3	3	1	40905.68286	4	0.73	5.48	43	6.07	0.85	75.14	3.376	4.8	0.011	1	0.011	1	3	64.68406567	73.9663289	69.2	155.3	28.7	8.6	5569.2	103	5.3
96184	1	2	1	3	80	3	3	1	8974.526254	4	0.73	5.48	47	11.78	1.71	151.16	5.668	8.5	0.011	1	0.011	1	2	38.71090013	41.52613743	66.7	164.6	24.6	55.7	5657.6	103	6.2
82731	2	1	2	1	36	3	2	1	32357.44411	7	1.28	5.47	35	3.93	0.68	60.11	0.824	5.7	213	0	83.3	0	4	97.9032843	122.4823871	155.8	165.5	56.9	29	10166	79	5.5
95622	2	1	2	2	42	3	1	1	92118.91589	14	2.56	5.47	44	2.14	0.75	66.3	0.892	4.6	320	0	301	0	3	84.74257376	108.341577	57.9	167.4	20.7	24.6	14409.2	86	5.1
87329	1	2	2	2	52	1	1	1	15855.00344	7	1.28	5.47	41	5	0.55	48.62	3.105	5.2	0.011	1	0.011	1	4	116.0685961	117.3755729	63.6	148	29	0.8	1944.8	103	6
89308	1	1	1	3	60	1	1	1	7418.895635	7	1.28	5.47	42	5	0.82	72.49	2.168	5.9	0.011	1	0.011	1	4	95.83676801	96.11478536	77.5	166.7	27.9	6.9	1856.4	103	5.5
77718	2	1	1	1	21	3	1	1	34028.98039	3	0.55	5.45	47	4.28	0.71	62.76	0.677	4.4	202	0	135	0	4	140.0475119	134.1157619	53.9	168.6	19	9.8	5038.8	103	4.8
97354	2	1	2	1	31	2	2	3	51940.6476	6	1.1	5.45	44	3.21	0.62	54.81	0.926	4.5	12.8	0	5.43	0	4	136.0749365	151.5686567	105	163.8	39.1	5.4	9812.4	103	5.6
99361	2	1	1	1	34	3	3	1	87132.10511	6	1.1	5.45	40	4.28	1.11	98.12	0.7	4.7	11.3	0	11.2	0	3	75.83070803	89.48943344	100.1	185.4	29.1	28.9	20332	103	4.7
100145	1	2	2	2	45	2	3	1	34401.62706	6	1.1	5.45	41	3.57	0.54	47.74	0.677	4.6	0.011	1	0.011	1	4	147.965353	143.7600448	69.3	159.5	27.2	0.9	1502.8	103	5.5
85437	1	2	2	1	34	4	3	2	19516.02367	3	0.55	5.45	42	2.5	0.72	63.65	0.463	3.3	0.044	0	0.015	0	4	92.72354622	119.5209582	74.9	166.6	27	9.9	20243.6	103	5.3
88099	1	2	2	2	42	2	2	1	15424.21868	3	0.55	5.45	45	4.64	0.69	61	0.79	5.1	0.011	1	0.011	1	4	113.0819053	135.4461454	74	153.4	31.4	4.1	7072	94	5.3
93952	1	1	2	1	34	3	3	1	73859.91176	6	1.1	5.45	37	5.36	0.8	70.72	2.01	6	0.039	0	0.018	0	3	82.10807849	107.2406922	98.8	161.7	37.8	32.8	22542	117	6
94124	1	2	1	2	55	2	1	1	26214.09986	6	1.1	5.45	41	6.07	1.14	100.78	3.522	7.5	0.011	1	0.011	1	3	80.83116609	87.07062584	83.1	173	27.8	182	20862.4	103	5.7
90583	2	1	1	2	41	1	1	1	30527.39173	8	1.47	5.44	47	6.07	0.71	62.76	0.869	5.5	6.27	0	1.15	0	4	122.2618017	116.5372568	66.9	167.6	23.8	9.5	14232.4	105	5.2
84021	1	2	2	1	29	5	3	1	17271.19853	8	1.47	5.44	44	4.64	0.62	54.81	0.745	4.9	0.011	1	0.011	1	4	113.8033773	132.6256327	81.5	162.5	30.9	12.5	10608	89	5
84550	2	1	1	1	29	3	2	1	56129.84583	7	1.29	5.43	44	3.93	0.92	81.33	0.452	6.3	193	0	66.2	0	4	97.26578638	112.4411262	121.2	198.4	30.8	6.6	20508.8	100	5
89404	1	1	1	3	71	3	3	1	15694.36801	7	1.29	5.43	44	4.64	1.03	91.05	1.84	7.7	0.011	1	0.011	1	3	71.18991044	74.52839932	139.6	184.8	40.9	12.4	9282	117	5.5
93611	1	2	2	3	70	3	2	1	47422.17528	7	1.29	5.43	42	4.64	0.93	82.21	1.716	8.5	0.011	1	0.011	1	2	59.60157402	71.32523264	117.3	166.1	42.5	19.3	16177.2	106	5.7
94266	1	1	1	2	43	2	1	2	28440.63025	7	1.29	5.43	43	4.28	0.85	75.14	2.664	4.9	0.011	1	0.011	1	4	119.2331813	123.6866215	67.7	159.1	26.7	3.1	3270.8	103	5.1
95903	1	2	1	1	21	1	2	2	83593.37735	7	1.29	5.43	44	2.86	1.01	89.28	1.479	5.1	0.023	0	0.011	1	4	93.24824493	108.0493552	79.4	173.2	26.5	4.7	7514	95	4.9
97022	1	2	1	2	46	2	2	2	53372.17091	7	1.29	5.43	43	3.57	0.83	73.37	2.642	4.9	0.017	0	0.011	1	4	120.8884224	122.2983379	66.2	158.8	26.3	2.7	3536	103	5.3
77740	2	1	2	2	43	3	3	3	32045.61524	2	0.37	5.41	43	5.36	0.65	57.46	0.835	1.7	48.8	0	25.9	0	4	99.48230606	118.349198	60.7	164.6	22.4	10.2	7337.2	102	5
81078	2	1	2	2	53	2	3	2	16282.07242	12	2.22	5.41	40	5.71	0.89	78.68	3.726	3.9	209	0	75.9	0	3	80.41193346	97.46216301	73	154.4	30.6	4.7	1768	103	5.5
82569	2	1	1	2	46	3	2	3	31780.59668	2	0.37	5.41	45	3.57	1.05	92.82	2.698	7.7	357	0	61.6	0	3	76.04063899	87.09561636	91.7	178.9	28.7	125	13436.8	104	5.8
84813	2	1	1	1	31	3	2	3	133661.536	10	1.85	5.41	47	5	0.85	75.14	2.552	6.6	109	0	64.5	0	4	105.133757	116.1043012	100.3	186.9	28.7	28	28641.6	103	5.9
85315	2	2	1	1	32	2	2	3	30971.84827	10	1.85	5.41	48	8.93	1.07	94.59	0.756	6	3.04	0	3.24	0	4	97.07029366	109.234075	92.9	181.8	28.1	1	4862	103	5.4
89575	2	1	2	1	25	2	3	3	31688.19851	10	1.85	5.41	45	4.64	0.77	68.07	0.497	3.7	10.2	0	8.31	0	4	110.7012323	137.7147469	82.8	164	30.8	2.4	5392.4	103	5.3
91622	2	1	2	1	34	1	1	2	36637.15991	4	0.74	5.41	38	5	0.74	65.42	3.387	6.2	124	0	42.9	0	3	89.83763888	116.1982976	106.9	164.9	39.3	39.1	15381.6	103	5.5
74907	1	2	2	2	48	3	3	1	25344.59606	6	1.11	5.41	43	7.14	0.61	53.92	0.666	3.5	0.011	1	0.011	1	4	104.6837697	116.6773456	71.3	161.9	27.2	5.5	5834.4	103	5.3
77136	1	2	2	1	22	3	3	3	47447.29588	6	1.11	5.41	48	3.21	0.82	72.49	0.994	4.9	0.037	0	0.011	1	3	87.17439944	113.7453808	68.2	167.1	24.4	2.1	4243.2	103	4.8
79152	1	1	1	2	53	3	3	1	24960.29069	6	1.11	5.41	42	3.93	1.24	109.62	1.479	5.2	0.023	0	0.011	1	3	60.98196614	69.87372738	88.1	175.9	28.5	4.4	5569.2	100	5.2
80680	1	2	2	2	45	4	1	1	19612.92789	6	1.11	5.41	39	3.21	0.75	66.3	0.745	4.2	0.02	0	0.011	1	3	83.56397986	106.082293	77.8	167.2	27.8	22.2	13083.2	103	5.2
81604	1	2	2	1	29	4	3	2	21122.31894	6	1.11	5.41	41	3.21	0.7	61.88	0.779	4.6	0.034	0	0.016	0	4	98.93091418	127.4345176	69.8	166.6	25.1	14.4	26873.6	103	5.4
84919	1	2	1	3	61	1	1	2	11325.45786	6	1.11	5.41	44	4.28	0.7	61.88	1.231	5.3	0.011	1	0.011	1	4	114.6497083	101.8548346	48.3	149.4	21.6	5.3	4331.6	125	5.3
85603	1	2	1	1	33	4	3	1	24388.3541	4	0.74	5.41	45	4.28	0.82	72.49	1.253	8.2	0.011	1	0.011	1	4	108.2028085	116.18779	67.3	167	24.1	10.4	18210.4	103	NA
86493	1	1	2	2	44	3	3	2	47163.48924	4	0.74	5.41	44	3.21	0.64	56.58	0.723	4.2	0.025	0	0.015	0	4	100.8066937	118.121744	63.5	150.7	28	5.7	7425.6	90	5.1
86875	1	1	1	3	66	1	1	1	11325.45786	6	1.11	5.41	43	5.36	0.84	74.26	4.358	7.3	0.018	0	0.011	1	4	91.42234012	91.23981545	74.7	161.2	28.7	14.4	14586	110	5.3
87046	1	2	2	1	32	3	3	1	114607.7161	4	0.74	5.41	46	4.64	0.97	85.75	0.802	3	0.011	1	0.011	1	3	66.552125	89.19748177	66.7	165.4	24.4	2.2	3182.4	103	5.5
87797	1	2	2	1	30	4	3	1	25659.9368	4	0.74	5.41	41	3.57	0.69	61	0.926	4.1	0.034	0	0.011	1	4	99.89746979	127.1429349	58.1	165.5	21.2	13.7	6011.2	103	5.5
88112	1	2	1	1	35	3	3	1	122261.2989	4	0.74	5.41	50	6.07	1	88.4	0.711	6.1	0.011	1	0.011	1	3	85.03392695	98.93691225	76.9	178.5	24.1	6.6	18298.8	103	5.2
90014	1	2	2	2	50	1	1	1	15428.73673	4	0.74	5.41	42	6.78	0.57	50.39	2.382	4.9	0.015	0	0.011	1	4	112.2720001	117.6456099	68.8	150	30.6	12.1	12022.4	103	5.9
90638	1	2	1	2	51	1	1	1	22075.96503	4	0.74	5.41	45	5	0.82	72.49	3.556	5.7	0.015	0	0.011	1	4	99.05128574	102.3875059	84.7	167.3	30.3	4.5	7514	103	5.7
93661	1	2	2	1	27	2	3	3	24442.11799	4	0.74	5.41	40	3.93	0.79	69.84	1.558	6.6	0.035	0	0.027	0	4	105.8074058	132.2572915	101.8	157.6	41	24	31558.8	103	6.1
97140	1	2	2	2	43	1	1	1	30162.80879	6	1.11	5.41	37	3.93	0.58	51.27	2.755	5.1	0.011	1	0.011	1	4	113.4623967	122.8700411	80.7	165.2	29.6	4	8751.6	103	6.8
101668	1	2	1	1	38	5	3	1	25108.61673	9	1.67	5.39	41	5	0.92	81.33	2.653	5.4	0.028	0	0.011	1	4	92.07268875	105.5524755	72.8	176.7	23.3	7.7	18829.2	97	5.6
101828	1	2	2	1	32	5	2	1	31602.13423	9	1.67	5.39	38	3.57	0.82	72.49	0.813	5.1	0.03	0	0.011	1	3	80.78957485	106.0293878	73.8	159.6	29	18.5	15646.8	100	5.4
75970	2	1	1	1	30	3	1	3	16572.38128	5	0.93	5.38	46	3.21	1	88.4	0.994	6.6	145	0	62.7	0	3	87.73693001	102.4736274	86.6	171.2	29.5	4.6	12729.6	103	5.2
80041	2	1	2	2	42	1	3	1	22899.54459	5	0.93	5.38	37	2.5	0.61	53.92	1.829	5	80.3	0	69.5	0	4	107.5602291	121.700132	97.7	159	38.6	3.5	3801.2	94	5.9
79387	1	1	1	1	38	1	3	1	38344.72288	7	1.3	5.38	44	6.07	0.9	79.56	1.818	6.9	0.011	1	0.011	1	4	94.43785684	107.966881	75.7	166.6	27.3	5.6	18475.6	100	5.4
82485	1	2	2	1	33	1	3	1	28605.24621	7	1.3	5.38	42	1.79	0.62	54.81	1.784	2.7	0.015	0	0.011	1	4	110.8571258	128.9509253	55.2	149.4	24.7	3.6	8221.2	96	5.3
85177	1	1	2	3	66	2	2	3	9845.729657	5	0.93	5.38	42	4.64	0.82	72.49	2.608	5.4	0.017	0	0.011	1	3	84.53488559	96.77967042	75.1	156.9	30.5	17.8	13083.2	103	6.3
85781	1	2	2	1	37	1	3	1	18047.79841	15	2.79	5.38	46	6.07	0.6	53.04	4.031	6.1	0.016	0	0.011	1	4	112.4891049	126.7379159	79.7	158.7	31.6	10.4	15558.4	103	4.6
85963	1	2	1	2	46	1	1	1	34704.51572	7	1.3	5.38	44	5	0.89	78.68	4.764	5.9	0.033	0	0.011	1	4	92.02421918	102.5366022	77.9	159	30.8	12	13790.4	103	6.1
88058	1	2	2	2	41	1	2	1	22212.63968	7	1.3	5.38	44	2.86	0.71	62.76	3.545	3.9	0.011	1	0.011	1	4	90.71825684	115.4354243	65.6	156	27	4	3447.6	103	5.8
89584	1	2	2	1	23	1	3	2	26280.70898	7	1.3	5.38	43	3.93	0.78	68.95	1.964	4.1	0.011	1	0.011	1	4	91.52379754	118.9137638	66.5	155.8	27.4	1.3	2917.2	103	5.2
92926	1	1	1	2	40	1	2	1	24084.29257	15	2.79	5.38	46	7.5	1.02	90.17	4.527	5.6	0.011	1	0.011	1	3	80.89008136	93.59551061	112	182.6	33.6	8.3	13348.4	103	5.3
78322	2	2	1	1	29	5	3	1	28301.21189	3	0.56	5.36	47	3.21	1.15	101.66	4.143	7.2	37.9	0	6.88	0	3	75.18408996	89.37268047	76.1	164.5	28.1	1.4	4862	103	5.8
84615	2	1	1	2	54	4	1	1	20221.6186	14	2.61	5.36	47	3.93	0.65	57.46	1.569	6.1	307	0	53.2	0	4	128.0147764	110.2972827	81.7	173.1	27.3	19.1	13702	103	5.4
85714	2	1	2	2	52	4	2	1	20341.84163	14	2.61	5.36	45	5	0.87	76.91	0.971	5.6	542	0	291	0	3	68.37353872	86.68827619	55.4	168.7	19.5	58.1	17503.2	103	5.8
88211	2	1	2	2	44	4	2	2	17868.05707	3	0.56	5.36	43	3.57	0.86	76.02	1.671	8.7	129	0	172	0	3	71.68195607	92.79675372	137.1	168.1	48.5	15.6	6364.8	103	6.6
91560	2	2	1	2	46	4	1	2	18487.79474	3	0.56	5.36	43	3.57	0.82	72.49	0.847	5.3	184	0	111	0	4	101.1479356	106.04757	60.1	169.2	21	4.1	8928.4	103	5
93183	2	1	1	1	28	3	3	2	125841.0534	9	1.68	5.36	47	4.28	0.67	59.23	2.066	4.6	67.2	0	14.3	0	4	141.2455083	130.7600259	81.4	179.3	25.3	5.7	9547.2	89	4.8
95374	2	1	1	1	27	1	1	3	31286.14683	6	1.12	5.36	42	3.93	0.74	65.42	1.208	5.5	266	0	52.8	0	4	126.8755097	126.4119866	64.3	161.4	24.7	11.6	21658	93	5.1
101682	1	1	2	2	45	3	3	1	22969.5017	14	2.61	5.36	42	3.57	0.83	73.37	2.066	5.4	0.011	1	0.011	1	3	74.34019485	95.57616082	109	155	45.4	3.2	5834.4	103	5.4
74110	1	1	1	3	60	2	2	1	11563.52403	6	1.12	5.36	44	3.57	0.81	71.6	1.287	5.8	0.011	1	0.011	1	4	117.8105688	111.9602313	64.8	163.3	24.3	7.4	4066.4	97	5.6
79161	1	2	2	2	55	2	1	1	31263.19704	6	1.12	5.36	42	3.57	0.56	49.5	6.176	4.2	0.011	1	0.011	1	4	136.2203415	132.4141419	72	161.8	27.5	6.4	4596.8	114	5.8
89545	1	2	2	2	41	2	2	2	19233.91521	3	0.56	5.36	40	3.21	0.73	64.53	1.264	3.9	0.011	1	0.011	1	4	106.4816741	130.0194	62.9	163	23.7	119.8	13967.2	101	5.6
91394	1	2	2	1	37	4	1	1	28455.48131	3	0.56	5.36	38	5	0.62	54.81	1.75	3	0.011	1	0.011	1	4	108.3121045	125.3780343	81.9	166.6	29.5	1.4	2917.2	103	5.7
95951	1	2	1	1	24	3	2	2	49312.65812	14	2.61	5.36	45	4.64	1.05	92.82	1.197	7	0.016	0	0.011	1	3	86.77661708	101.6512749	69.3	169.7	24.1	8.1	24133.2	103	5
96548	2	1	2	1	28	1	3	3	20278.14535	14	2.62	5.34	42	6.07	0.71	62.76	1.061	4.6	74.3	0	28.8	0	4	98.02046065	126.4733066	70.8	171.5	24.1	16.8	23160.8	113	5.1
76120	1	2	1	2	40	4	3	1	23568.77443	7	1.31	5.34	39	4.64	1.18	104.31	0.835	4.1	0.011	1	0.011	1	3	68.37038635	80.56344133	86.4	178.1	27.2	9.6	12199.2	96	5.6
77033	1	2	1	1	21	4	3	2	20846.83615	7	1.31	5.34	45	3.93	0.88	77.79	1.671	6.1	0.029	0	0.011	1	4	109.3187175	122.7904594	148.7	174.1	49.1	27	11757.2	103	6.5
85947	2	1	1	1	22	2	1	2	39416.86942	12	2.25	5.33	49	4.64	0.91	80.44	1.174	6	380	0	113	0	4	126.2685222	138.4356566	53.8	173.5	17.9	16.3	13525.2	88	5.4
90887	2	1	1	1	28	5	2	2	44356.65536	4	0.75	5.33	42	2.5	0.82	72.49	0.463	5.9	156	0	66.1	0	4	111.8726132	120.3411753	67.4	177	21.5	7.2	14851.2	103	5.2
95412	2	1	1	3	60	4	2	2	10454.35611	4	0.75	5.33	38	4.28	0.94	83.1	1.298	6.5	221	0	83.5	0	3	81.8622735	88.45879178	108	179.4	33.6	12.9	22365.2	109	5.8
99042	2	1	1	3	63	4	2	2	11071.25341	4	0.75	5.33	48	7.5	1.5	132.6	2.168	6.2	276	0	100	0	2	47.26749688	53.54752528	61.1	174.3	20.1	99.7	28464.8	103	4.9
90902	1	2	1	1	23	1	3	1	40195.85255	4	0.75	5.33	47	3.57	0.8	70.72	1.005	6	0.026	0	0.011	1	4	119.7957616	125.9144332	93.2	174.6	30.6	22.9	22365.2	103	5.3
92939	1	2	2	3	80	3	2	1	43136.60299	9	1.69	5.33	43	6.78	0.77	68.07	1.084	3.7	0.011	1	0.011	1	3	72.128083	80.74314838	78.6	162.5	29.8	7.5	8486.4	103	5.7
74232	1	2	2	1	29	3	3	1	68242.19454	6	1.13	5.31	42	5.36	0.77	68.07	0.971	4	0.011	1	0.011	1	3	88.62675812	115.529796	56.9	172.3	19.2	7.6	5834.4	103	5.3
79662	1	2	1	1	33	3	3	1	65524.75904	6	1.13	5.31	45	4.64	1.06	93.7	1.061	3.8	0.011	1	0.011	1	3	80.45939273	94.49745665	80.9	178.6	25.4	7	23868	103	5.1
91215	1	2	2	2	43	1	1	1	15893.28017	6	1.13	5.31	41	7.14	0.61	53.92	1.569	4.8	0.011	1	0.011	1	4	107.0476722	120.8482311	94.2	159.3	37.1	18.2	4066.4	113	6
83933	2	1	2	1	31	3	1	3	53717.56497	7	1.32	5.3	47	3.21	0.76	67.18	0.881	5.7	167	0	72.1	0	3	88.76395501	115.4607231	90.8	164.6	33.5	5.3	3801.2	103	5.2
101375	1	2	1	2	53	5	2	1	16004.24119	7	1.32	5.3	39	6.07	0.92	81.33	5.081	6.6	0.025	0	0.011	1	3	86.05951503	94.99640072	72.6	166.6	26.2	19.2	14674.4	103	6.1
83863	1	2	1	1	35	1	2	1	24494.46889	14	2.64	5.3	47	4.64	0.64	56.58	1.84	5.5	0.011	1	0.011	1	4	142.3182339	126.8517643	95.8	175.6	31.1	10.6	15823.6	97	5.3
85171	1	2	2	1	29	2	3	2	18249.04235	14	2.64	5.3	41	4.28	0.79	69.84	1.4	4.4	0.011	1	0.011	1	4	104.2836244	130.4121701	66.3	148.4	30.1	2.4	7779.2	95	5
85409	1	2	1	1	31	2	3	2	20077.21949	14	2.64	5.3	39	3.21	0.83	73.37	1.344	6.8	0.011	1	0.011	1	4	130.9718995	135.8882255	99.9	158.9	39.6	3.4	10961.6	102	5.5
86675	1	2	2	3	62	2	1	1	6333.773603	14	2.64	5.3	39	3.57	0.57	50.39	1.49	4.5	0.011	1	0.011	1	4	130.2595212	125.328587	79.6	144.2	38.3	2.8	2386.8	103	5.5
87185	1	2	2	1	24	1	2	1	21394.53345	14	2.64	5.3	46	5.36	0.59	52.16	0.79	4.4	0.011	1	0.011	1	4	125.226387	139.626477	81.3	162.8	30.7	6.8	5215.6	103	5.3
89705	1	2	2	1	34	4	3	1	27754.83988	8	1.51	5.3	43	5.36	0.83	73.37	0.44	2.9	0.018	0	0.011	1	3	78.69291176	103.254229	85.7	164.7	31.6	6.8	16884.4	103	5.5
91830	1	2	1	2	44	1	3	1	48760.27286	14	2.64	5.3	44	5	0.92	81.33	1.513	5.7	0.011	1	0.011	1	3	89.37293134	101.1961323	74.6	172.1	25.2	3.1	5038.8	90	5.6
92793	1	2	1	1	28	4	3	1	32224.80679	8	1.51	5.3	47	7.5	1.16	102.54	0.339	6.8	0.021	0	0.011	1	3	74.96878092	89.20441343	123.5	176.5	39.6	18.2	20420.4	103	5.7
84555	2	1	2	2	56	1	2	3	15060.76824	9	1.7	5.29	41	4.64	0.65	57.46	2.574	5.9	280	0	46.2	0	4	94.28829248	108.0203424	83.5	153.8	35.3	7.8	9635.6	103	6.1
98906	2	1	1	1	33	2	1	1	26581.14237	14	2.65	5.28	46	5	0.79	69.84	0.474	4.3	72	0	38.3	0	4	136.9054305	136.7403496	70.4	171.9	23.8	8.1	12110.8	103	5
94848	1	2	2	1	32	2	3	1	30491.865	14	2.65	5.28	37	5	0.62	54.81	2.269	4.7	0.015	0	0.011	1	4	135.2007555	150.5076761	74.2	160	29	5.6	11934	103	5
100269	2	1	2	1	24	3	3	1	54746.49419	6	1.14	5.26	43	7.85	1.1	97.24	1.987	5.8	121	0	81.8	0	3	61.02276938	82.89983136	76.4	163.3	28.6	11.6	10342.8	103	5.1
101774	2	1	1	1	28	3	3	1	78838.29421	6	1.14	5.26	42	5.36	0.78	68.95	2.868	7.2	23.1	0	7.79	0	4	118.5189504	122.8402977	122.4	179.6	37.9	15.3	24663.6	103	5.7
102181	2	1	2	2	43	4	3	2	40598.75505	6	1.14	5.26	38	5.36	0.77	68.07	1.784	5.8	74.1	0	68.2	0	3	81.81587146	104.708873	84.5	162.3	32.1	6.5	5922.8	106	4.9
75483	2	1	1	2	57	4	1	1	23134.12148	1	0.19	5.26	42	5	1.15	101.66	1.095	6.5	79.8	0	13.8	0	3	65.54659639	73.41482052	90	172.2	30.4	3.9	10254.4	103	5.3
79932	2	1	1	1	22	1	1	3	51166.90002	8	1.52	5.26	44	3.57	0.89	78.68	2.845	6.4	36.2	0	10.2	0	4	106.8883017	121.3659775	75.2	173.5	25	6.5	7867.6	103	5.1
82224	2	1	2	1	20	2	1	3	36550.65006	8	1.52	5.26	42	2.14	0.54	47.74	1.185	3.4	133	0	30.1	0	4	174.4428148	171.3590268	42.7	146.7	19.8	6.1	9193.6	103	5
96532	2	1	2	2	45	3	3	1	25230.07826	6	1.14	5.26	38	6.78	0.69	61	1.253	5.9	205	0	44.9	0	4	92.00426558	114.4276449	105.1	161.8	40.1	36.4	6541.6	103	6.1
97249	2	2	2	1	20	4	3	2	38229.29513	6	1.14	5.26	33	3.21	0.63	55.69	0.779	4.6	13.5	0	3.01	0	4	120.47415	140.5393878	84.5	162.4	32	12.8	18387.2	90	5.3
98646	2	1	2	2	43	1	1	2	24967.99704	4	0.76	5.26	41	7.14	0.77	68.07	2.879	4.8	31.3	0	9.08	0	3	81.81587146	104.708873	72.9	154	30.7	3.3	6011.2	103	5.4
100144	1	2	2	1	33	2	3	2	65681.79191	3	0.57	5.26	39	3.21	0.88	77.79	1.682	5.9	0.048	0	0.017	0	3	89.69190336	113.4751389	78.7	156.9	32	19.9	6453.2	96	5.4
100721	1	2	2	3	73	2	1	1	15806.66025	8	1.52	5.26	39	5.36	0.48	42.43	2.134	3.6	0.02	0	0.011	1	4	153.6517975	122.75702	58.5	152.1	25.3	8.6	8398	103	5.3
81836	1	2	2	1	36	4	3	1	27251.58335	14	2.66	5.26	37	3.93	0.76	67.18	0.892	4.1	0.011	1	0.011	1	3	86.11001419	111.4757789	93.8	173	31.3	13.2	23160.8	81	5.2
85016	1	1	2	2	50	5	3	1	20009.12107	2	0.38	5.26	45	5.36	0.88	77.79	0.519	4.2	0.011	1	0.011	1	3	68.01708875	86.88694178	51.9	154.8	21.7	3.1	5127.2	105	5.5
86320	1	1	1	3	80	2	1	1	9407.598902	2	0.38	5.26	41	8.57	1.49	131.72	1.468	6.5	0.011	1	0.011	1	2	54.99920949	55.45609695	103.8	166.8	37.3	27.3	23160.8	122	6
88021	1	2	1	3	60	1	1	1	10454.26879	5	0.95	5.26	42	2.86	0.79	69.84	1.468	5.6	0.017	0	0.011	1	4	100.0487533	97.5984587	92.1	165.7	33.5	13.4	13171.6	102	5.7
88984	1	2	2	2	58	1	1	1	18497.75868	5	0.95	5.26	43	6.43	0.82	72.49	3.229	5.9	0.011	1	0.011	1	3	71.60195587	88.32969175	66.5	155.4	27.5	4.5	7425.6	113	6.1
90817	1	1	2	3	61	3	3	2	161287.0401	4	0.76	5.26	40	4.28	0.91	80.44	4.076	7.1	0.011	1	0.011	1	3	62.847243	77.69898074	69	169.6	24	15.2	8132.8	103	4.7
94568	1	2	2	3	60	1	1	1	7053.593891	3	0.57	5.26	43	4.28	0.64	56.58	1.795	4.8	0.011	1	0.011	1	4	94.65543598	105.5644833	77.3	161.1	29.8	18.1	10784.8	108	6
94666	1	2	2	1	38	4	3	2	16926.61697	6	1.14	5.26	42	3.21	0.87	76.91	1.468	3.2	0.037	0	0.011	1	3	72.86864038	95.64689766	98.6	176.8	31.5	5.1	5038.8	103	6
94744	1	2	1	2	43	4	3	1	43691.65411	6	1.14	5.26	42	6.07	1.03	91.05	1.908	4.9	0.033	0	0.011	1	3	78.81879571	90.72831305	98.3	190.1	27.2	12.1	18652.4	103	7.7
95846	1	1	1	3	80	4	1	1	7271.242457	8	1.52	5.26	42	4.64	0.94	83.1	0.971	3.6	0.011	1	0.011	1	3	77.21847817	76.8645295	68.5	171.7	23.2	9.5	7514	121	5.6
97065	1	2	1	2	42	4	2	1	21520.38916	7	1.33	5.26	44	5.71	0.98	86.63	1.027	7.8	0.046	0	0.011	1	3	83.87712797	96.1681939	115.2	186.8	33	24.8	20508.8	113	7
97597	1	2	2	3	77	4	3	1	10168.04324	8	1.52	5.26	37	4.28	1.03	91.05	1.321	4.1	0.011	1	0.011	1	2	51.96012407	61.12901335	69.9	163.4	26.2	29.8	17149.6	105	5.5
98941	1	2	2	2	59	5	1	1	12746.58113	1	0.19	5.26	43	5.36	0.57	50.39	1.468	7.8	0.038	0	0.011	1	4	108.5623941	110.438109	50.2	146	23.6	1.2	1856.4	103	5.9
86514	1	2	1	2	44	3	2	1	48501.60355	10	1.91	5.24	44	7.5	0.84	74.26	0.869	7.3	0.011	1	0.011	1	4	99.26561995	106.488064	95.7	171.3	32.6	6.6	14409.2	103	5.4
97379	1	2	1	1	38	2	2	1	47418.54102	14	2.67	5.24	41	5	0.92	81.33	1.705	6.8	0.021	0	0.011	1	4	111.5920988	122.3353192	74.4	166.9	26.7	10.2	22807.2	99	5.5
98094	1	2	2	2	45	1	2	3	39906.17313	10	1.91	5.24	45	4.28	0.56	49.5	3.037	4.4	0.011	1	0.011	1	4	117.0660138	122.5627367	94.2	155.7	38.9	3.3	2121.6	103	6.7
98545	1	2	2	1	36	2	2	1	33623.58225	14	2.67	5.24	38	3.57	0.7	61.88	0.802	4.4	0.011	1	0.011	1	4	114.7551085	140.6096913	59.5	156.4	24.3	1.3	2033.2	91	5.1
75945	2	1	1	3	60	5	1	1	12192.18831	9	1.72	5.23	44	3.21	0.9	79.56	2.089	6.1	207	0	41.1	0	3	86.07509069	92.5068776	46.7	159.1	18.4	12.8	8840	103	5.1
94163	2	1	1	1	35	3	1	1	20441.5713	8	1.53	5.23	40	6.07	0.97	85.75	1.118	3.2	395	0	146	0	3	88.07601451	102.0869521	77.3	177.4	24.6	9	15028	103	5.3
83111	1	2	2	3	64	5	2	1	13318.86442	9	1.72	5.23	46	4.64	0.71	62.76	3.635	4.4	0.027	0	0.011	1	3	82.87724099	98.21364269	57.8	160.3	22.5	3.6	3270.8	103	9.6
89706	1	2	1	1	35	2	2	1	20583.56663	8	1.53	5.23	44	5.71	1.09	96.36	5.814	6.3	0.042	0	0.011	1	4	93.30494837	104.9373087	99.3	170	34.4	5.5	10873.2	103	5.1
74058	2	1	2	3	60	4	1	2	11603.05447	6	1.15	5.22	38	3.57	0.76	67.18	2.089	4.2	289	0	106	0	3	77.62799418	94.18082263	83.3	156.1	34.2	12.9	16088.8	97	5.7
82351	2	1	1	3	65	4	1	2	7505.601301	6	1.15	5.22	45	3.93	1.32	116.69	1.569	5.6	258	0	125	0	2	54.43451035	60.22339463	66	162.8	24.9	12.8	28288	89	5.2
85566	2	1	2	2	42	3	3	3	25210.87253	6	1.15	5.22	39	2.5	0.99	87.52	1.4	5.4	476	0	65.1	0	3	61.51192714	81.41877761	107.2	161.5	41.1	3.7	12287.6	97	5.4
87422	2	1	1	1	20	3	2	3	40662.64221	6	1.15	5.22	43	3.57	1.2	106.08	0.598	4.7	271	0	74.5	0	3	77.18871332	91.12596126	84.9	176.8	27.2	5.2	21039.2	90	5.3
88547	2	2	1	1	26	5	1	3	38559.4021	6	1.15	5.22	44	1.43	0.81	71.6	1.31	4.7	115	0	26.4	0	4	115.1878699	122.6608309	61.8	180.4	19	0.7	2563.6	103	5.2
99539	2	1	1	1	22	4	2	3	37859.98518	6	1.15	5.22	37	5	1.48	130.83	3.048	6.3	139	0	31.6	0	2	59.43526794	72.41337956	149.5	191	41	90.1	9105.2	102	5.6
102234	1	2	1	2	41	3	3	1	37025.17397	7	1.34	5.22	45	4.28	0.81	71.6	1.852	7.4	0.011	1	0.011	1	4	105.0149703	110.3937864	145.3	180.4	44.6	32.8	15558.4	103	5.8
102516	1	2	1	2	46	3	3	1	45728.41302	6	1.15	5.22	42	5.71	1.06	93.7	1.806	7.5	0.011	1	0.011	1	3	75.2134033	86.25024756	135.8	183.7	40.2	7	11845.6	103	5.5
76008	1	1	2	1	31	5	3	3	15981.26161	7	1.34	5.22	38	3.93	0.79	69.84	1.761	4	0.015	0	0.011	1	3	84.88556951	110.9515012	69.8	159.1	27.6	3.1	4331.6	88	5.7
81753	1	2	1	1	28	3	3	1	30226.34871	6	1.15	5.22	48	5	1.07	94.59	0.982	5.9	0.011	1	0.011	1	3	82.29171037	96.93435068	72.6	190.8	19.9	29.4	9812.4	103	5.5
83041	1	2	2	1	32	3	3	1	23323.52219	6	1.15	5.22	45	5.36	1	88.4	2.642	6.4	0.011	1	0.011	1	3	64.25345842	86.4451651	71.6	163	26.9	6.5	8486.4	103	5.3
88185	1	2	2	2	42	5	1	1	14096.07412	7	1.34	5.22	40	5.71	0.47	41.55	1.434	3.7	0.027	0	0.011	1	4	145.3186719	132.6002582	50.7	150.1	22.5	11.3	3536	103	5.5
92753	1	2	1	2	41	5	3	1	11803.99227	7	1.34	5.22	45	6.43	0.65	57.46	0.519	5.3	0.02	0	0.011	1	4	135.3757614	120.8438582	52.2	156.4	21.3	1.2	3182.4	103	5.6
97524	1	2	2	2	44	3	3	1	63693.31229	6	1.15	5.22	41	3.93	0.72	63.65	0.802	1.9	0.011	1	0.011	1	3	87.9952764	111.4131751	61.1	173.8	20.2	11.1	14586	103	5.4
99009	1	2	2	1	38	3	3	1	35503.64376	7	1.34	5.22	41	3.93	0.75	66.3	0.835	4.1	0.011	1	0.011	1	3	86.48189272	111.428981	74.2	165.5	27.1	2.4	3889.6	103	4.8
98031	2	1	1	1	31	5	1	2	37392.78159	5	0.96	5.21	38	4.64	0.85	75.14	3.579	8.1	136	0	106	0	4	105.133757	116.1043012	105.5	183.3	31.4	0.7	7160.4	103	5.5
100353	1	2	1	2	59	5	3	1	11006.35153	5	0.96	5.21	47	2.5	0.58	51.27	1.14	4.7	0.011	1	0.011	1	4	143.4033133	111.5962343	49.5	170.6	17	6.5	4154.8	103	5.2
102641	1	2	1	1	34	3	2	1	46952.90458	5	0.96	5.21	43	5	1.11	98.12	2.134	5.9	0.017	0	0.011	1	3	75.83070803	89.48943344	97.9	174.6	32.1	6.4	16000.4	103	5
78323	1	2	1	2	55	1	1	1	18002.27643	5	0.96	5.21	41	6.07	0.86	76.02	0.858	4.5	0.011	1	0.011	1	4	92.32795365	97.62085068	72.8	165.1	26.7	6.2	9458.8	110	5.8
80272	1	2	2	2	41	1	1	1	28793.10062	5	0.96	5.21	40	3.57	0.7	61.88	1.818	6.1	0.015	0	0.011	1	4	92.21545063	117.132675	88.6	157.3	35.8	9.6	8221.2	95	5.6
83045	1	2	1	2	51	1	1	1	21426.88231	5	0.96	5.21	48	4.64	0.86	76.02	1.118	4.4	0.011	1	0.011	1	4	93.75406137	100.4027467	76.3	182.6	22.9	0.9	1856.4	120	5.7
95093	1	2	2	2	51	1	2	2	14470.34849	5	0.96	5.21	40	6.07	0.61	53.92	2.281	4.2	0.032	0	0.011	1	4	103.4033428	114.2442329	77.6	163.9	28.9	11.6	12287.6	103	5.8
95848	1	2	2	2	52	5	2	1	18536.53789	5	0.96	5.21	41	6.78	0.63	55.69	1.468	4.3	0.011	1	0.011	1	4	99.23257959	112.2468105	57.1	156.5	23.3	3.4	6453.2	103	5.6
96416	1	1	2	2	42	3	1	2	29126.56092	5	0.96	5.21	39	3.57	0.77	68.07	0.576	4	0.036	0	0.017	0	3	82.20761547	105.447002	69.8	172.4	23.5	1.7	3005.6	103	5
96626	1	2	1	1	23	5	3	2	25524.93533	5	0.96	5.21	44	3.93	0.85	75.14	1.264	5.9	0.027	0	0.011	1	4	111.7012049	122.8158225	69.2	179.5	21.5	4.6	9282	103	5
76156	2	1	1	3	61	4	1	2	10245.07186	14	2.69	5.2	40	2.5	0.89	78.68	0.835	7.4	381	0	180	0	3	86.90004964	92.28213838	59.9	180.1	18.5	6.1	4154.8	103	5.5
75440	1	2	1	2	59	2	1	2	16038.02425	14	2.69	5.2	47	4.28	0.73	64.53	0.689	3.6	0.027	0	0.011	1	4	133.2855688	117.6728266	57.2	159.6	22.5	1.6	2563.6	99	5.2
80210	1	1	1	1	37	2	3	1	35598.68943	14	2.69	5.2	43	3.93	0.74	65.42	1.276	7.4	0.024	0	0.011	1	4	144.2455135	136.5727887	80.7	165.1	29.6	34	7779.2	104	5.1
81119	1	2	2	1	37	2	2	1	22579.99337	14	2.69	5.2	39	4.28	0.59	52.16	1.456	5.2	0.011	1	0.011	1	4	139.0069141	147.7037245	104.2	164.6	38.5	6.2	3889.6	103	5.5
83011	1	2	2	1	21	2	3	2	22652.57836	14	2.69	5.2	44	2.5	0.64	56.58	0.406	3.7	0.011	1	0.011	1	4	141.971891	160.9090872	55.3	150.3	24.5	6.8	4508.4	84	5.1
77097	2	2	1	1	25	4	2	2	28734.57722	4	0.77	5.19	45	3.21	1.03	91.05	1.039	5.4	314	0	95.7	0	3	87.9917732	102.9571146	63.1	171.1	21.6	8.6	28022.8	103	5.7
77870	2	1	1	3	76	1	1	1	13846.32795	4	0.77	5.19	41	6.43	1.26	111.38	2.314	4.9	250	0	131	0	2	55.64232651	58.47850341	72.8	164.1	27	54	11403.6	103	8.7
82897	2	1	2	2	46	3	2	3	26834.0389	4	0.77	5.19	43	1.79	0.71	62.76	1.344	3.8	284	0	123	0	3	88.62372082	111.4513533	57.7	156.3	23.6	1.9	2563.6	100	5.3
82969	2	1	1	2	54	1	2	2	25457.28302	4	0.77	5.19	38	7.14	1.58	139.67	2.326	8.2	152	0	65	0	2	45.93162782	54.07243549	129.4	176.2	41.7	76	16354	103	5.4
88428	2	1	1	2	47	3	1	1	72991.05042	8	1.54	5.19	38	6.78	1.14	100.78	2.439	4.7	396	0	147	0	3	68.85476257	79.46835847	70.2	176.6	22.5	5.3	11138.4	103	5.6
91358	2	1	2	2	43	5	3	1	67110.53478	8	1.54	5.19	43	1.79	0.8	70.72	1.479	2.8	230	0	105	0	3	78.28562308	100.6706436	60.5	169.3	21.1	1.3	1237.6	103	5.1
95910	2	1	1	2	50	5	3	1	12714.37559	8	1.54	5.19	47	5.36	0.89	78.68	1.919	5.5	297	0	52	0	4	90.47968296	99.6955827	80.1	170	27.7	16.3	9989.2	103	5.8
101851	1	1	1	2	40	2	1	2	27373.77872	12	2.31	5.19	43	6.43	0.85	75.14	5.137	5.6	0.025	0	0.011	1	4	120.9965675	126.3208331	63.9	152.9	27.3	1.8	2298.4	109	5.6
85484	1	1	1	1	29	1	1	1	29412.35069	7	1.35	5.19	45	3.57	0.73	64.53	5.905	6.7	0.011	1	0.011	1	4	127.0271852	125.3473898	75	164.6	27.7	3.8	7160.4	103	5.9
86894	1	2	1	2	45	1	1	1	30135.6425	8	1.54	5.19	44	4.64	0.62	54.81	1.761	4.6	0.011	1	0.011	1	4	140.286506	119.7997694	92.7	171.8	31.4	7.3	14320.8	103	5.4
87005	1	1	2	1	31	1	3	1	22185.81587	7	1.35	5.19	45	2.14	0.68	60.11	2.552	4.4	0.041	0	0.011	1	4	100.9206978	126.8607864	75.3	158.3	30	4.7	2917.2	103	5.8
89276	1	2	2	2	45	1	1	1	19288.33048	8	1.54	5.19	41	3.93	0.64	56.58	2.224	5.5	0.017	0	0.011	1	4	100.347862	117.2948918	65	156.6	26.5	13.2	16619.2	103	5.5
91192	1	2	1	1	21	1	3	2	30413.14338	8	1.54	5.19	44	5.36	0.9	79.56	1.039	4.7	0.011	1	0.011	1	4	106.5201271	121.661546	68	172.2	22.9	8.8	11492	103	5.4
81099	2	1	2	1	36	4	2	2	19088.96138	6	1.16	5.17	39	3.93	0.83	73.37	0.982	5.3	372	0	69	0	3	77.78510239	101.8137292	86.8	161.6	33.2	17	8221.2	92	5.5
87354	2	1	1	1	36	4	2	1	17511.9856	6	1.16	5.17	40	4.28	1.08	95.47	1.219	6.5	144	0	32.7	0	3	77.36377037	90.76419419	129	178.5	40.5	15.1	32619.6	103	5
88309	2	2	1	1	36	1	1	3	26689.37836	3	0.58	5.17	45	4.28	0.76	67.18	6.469	5.6	2.72	0	1.92	0	4	116.0512321	117.3738482	111.8	174.6	36.7	18	21304.4	103	5.8
94376	2	1	1	3	66	4	3	2	6861.95842	15	2.9	5.17	39	5	0.99	87.52	0.937	4.2	248	0	54.5	0	3	75.63235357	80.40377514	82.7	170.9	28.3	10.1	17591.6	106	6.2
95736	2	1	1	2	58	3	2	1	25790.75933	3	0.58	5.17	37	4.28	0.95	83.98	1.152	4.2	148	0	44	0	3	81.42712956	88.73878493	76.3	188.2	21.5	10	12022.4	88	5.6
102383	1	2	2	1	26	1	2	2	29465.31657	3	0.58	5.17	35	5	0.62	54.81	0.384	3	0.017	0	0.011	1	4	116.3542777	135.4502226	55.7	150.4	24.6	1.5	1944.8	83	5.5
75839	1	2	2	2	40	4	1	1	22566.40209	6	1.16	5.17	42	3.21	0.71	62.76	1.14	4.1	0.026	0	0.011	1	4	91.17413282	116.2491685	76.9	165.5	28.1	8.3	13260	103	5.3
77771	1	1	1	1	33	1	3	1	56366.47018	6	1.16	5.17	48	5.71	0.92	81.33	0.858	5.6	0.017	0	0.011	1	4	94.74767597	109.3256784	89.8	182.8	26.9	23	33503.6	103	5.3
79563	1	2	1	2	49	4	1	1	19776.04193	6	1.16	5.17	40	3.21	0.88	77.79	0.632	4.4	0.011	1	0.011	1	4	92.04394851	100.8657175	78	175.4	25.4	5.1	9105.2	103	6.5
80820	1	2	2	1	36	2	3	1	44058.27254	6	1.16	5.17	41	3.93	0.66	58.34	0.847	4.2	0.011	1	0.011	1	4	122.8178426	143.3582052	94.3	166.4	34.1	110	12199.2	103	5.2
82165	1	2	1	2	44	2	3	2	34445.11412	6	1.16	5.17	41	3.21	0.81	71.6	2.597	6.4	0.011	1	0.011	1	4	125.466581	125.2782883	112.7	193.7	30	32.6	12022.4	103	5.5
84628	1	2	2	1	32	1	3	1	33169.97081	9	1.74	5.17	43	3.93	1.03	91.05	1.581	6	0.03	0	0.011	1	3	62.09867748	83.85543262	60.9	145	29	10.8	9105.2	79	4.7
90225	1	2	1	1	26	4	3	3	47300.76296	9	1.74	5.17	43	4.28	1.5	132.6	0.689	5.6	0.023	0	0.011	1	2	56.57038652	69.44119888	69.8	176.2	22.5	6.7	25017.2	84	5.3
94576	1	2	2	1	33	1	2	2	30447.64444	3	0.58	5.17	39	5.71	0.59	52.16	0.61	6	0.011	1	0.011	1	4	117.3871079	131.0723291	93.8	159	37.1	15	13613.6	95	5.3
101118	2	1	1	1	26	1	3	2	31927.52101	14	2.72	5.15	41	4.64	0.67	59.23	1.468	7.9	5.29	0	2.45	0	4	143.386458	132.610069	120.3	184	35.5	16.7	18917.6	101	5.1
98788	2	2	2	1	20	1	3	2	34619.09106	14	2.72	5.15	40	3.57	0.57	50.39	1.547	6.4	49.3	0	15.3	0	4	135.2238452	145.2440233	106.7	167.7	37.9	10.9	14497.6	86	5.2
100171	1	2	2	1	28	1	3	2	41126.65007	7	1.36	5.15	39	3.93	0.58	51.27	5.701	4.4	0.011	1	0.015	0	4	123.7864103	136.5234568	70.7	158.2	28.2	33.5	13348.4	92	4.9
100749	1	2	1	1	21	5	2	2	36484.34185	7	1.36	5.15	42	5	1.03	91.05	3.918	8.3	0.011	1	0.197	0	4	91.16190133	105.8910779	95.4	172	32.2	5.3	25989.6	103	5.2
102239	1	2	1	1	23	5	2	2	36484.34185	7	1.36	5.15	44	7.5	1.32	116.69	3.093	6.4	0.011	1	0.011	1	3	67.21481093	80.89036499	94.2	171.2	32.1	0.7	4420	103	5.4
79057	1	2	2	1	35	1	1	1	23018.76866	10	1.94	5.15	45	5	0.6	53.04	1.4	5.5	0.011	1	0.011	1	4	113.7652428	128.5310526	68.4	153	29.2	7.6	8398	103	5.5
79364	1	2	2	2	44	1	1	2	17828.78587	10	1.94	5.15	40	3.93	0.59	52.16	1.852	4.8	0.011	1	0.011	1	4	110.7280978	121.3256845	108	163.5	40.4	11	972.4	121	6.3
80027	1	2	2	1	32	1	2	2	23018.76866	10	1.94	5.15	44	3.93	0.52	45.97	2.314	5.8	0.011	1	0.011	1	4	136.6559828	137.596371	58.3	153.6	24.7	13.7	4066.4	86	5.1
81160	1	2	1	1	23	3	1	1	96369.8093	5	0.97	5.15	46	4.64	1.02	90.17	1.31	6.5	0.032	0	0.011	1	4	90.50711046	105.4672916	154.7	181.2	47.1	27	24752	103	5.2
82999	1	2	1	1	35	1	3	1	30856.1688	10	1.94	5.15	44	3.57	0.75	66.3	1.49	5.3	0.029	0	0.011	1	4	118.5145134	118.8464742	87.5	174.9	28.6	2.8	6983.6	98	5.2
94450	1	2	1	1	30	1	2	2	69523.4362	7	1.36	5.15	43	5.71	1.02	90.17	9.416	6	0.011	1	0.011	1	3	85.75468101	100.4066629	105.1	179.6	32.6	1.8	7072	103	5.8
94889	1	2	2	2	41	1	1	3	24166.04358	14	2.72	5.15	39	6.78	1.24	109.62	0.835	4.4	0.011	1	0.011	1	2	47.66923763	65.03588141	82.2	148.5	37.3	10	12287.6	103	5.4
96403	1	2	1	1	23	1	1	1	32414.88834	14	2.72	5.15	48	3.57	0.71	62.76	0.756	5.1	0.011	1	0.011	1	4	137.4849511	132.2447129	60	168.6	21.1	11.4	13083.2	109	5.2
96624	1	2	1	1	36	5	2	1	37710.3297	7	1.36	5.15	45	5.36	0.93	82.21	1.998	6.8	0.015	0	0.011	1	4	91.93466934	105.861647	81.8	169	28.6	3.4	5304	121	5.6
96669	1	2	2	2	55	5	1	1	15980.71233	7	1.36	5.15	42	5.71	0.69	61	0.937	4.4	0.011	1	0.011	1	3	88.33167732	106.6653701	42.5	159.7	16.7	0.9	2652	103	5.6
97142	1	2	2	2	44	1	1	3	14037.35165	7	1.36	5.15	40	4.28	0.6	53.04	1.49	3.7	0.02	0	0.011	1	4	108.6011734	120.6566604	79.6	156.4	32.5	0.9	1679.6	103	6.5
97163	1	2	1	2	55	5	1	1	13824.67194	7	1.36	5.15	45	5	0.86	76.02	7.745	6.2	0.011	1	0.011	1	4	92.32795365	97.62085068	58.8	155.5	24.3	6.3	4508.4	103	5.7
74402	2	1	2	2	49	3	3	2	44464.74055	9	1.75	5.14	38	3.21	0.85	75.14	3.206	5.3	67.9	0	17.3	0	3	71.08577612	90.67881956	74	161	28.5	20.8	17768.4	92	5.3
100178	2	1	2	2	40	3	2	1	38563.14619	8	1.56	5.13	36	6.78	0.77	68.07	3.466	3.6	346	0	80.1	0	3	83.02587837	106.9389067	77.6	155.8	32	6.2	10873.2	103	5.5
77291	2	1	2	2	42	3	2	2	95624.26048	2	0.39	5.13	41	5	0.65	57.46	1.129	5	392	0	177	0	4	99.95863903	119.1834824	67.8	155.6	28	9.6	7248.8	89	5.5
78411	2	1	1	2	41	5	2	1	10667.00481	8	1.56	5.13	45	5.71	0.93	82.21	2.518	5.3	155	0	40.7	0	3	89.5392811	102.2079998	68.3	159.4	26.9	9.8	17945.2	103	5.6
80733	2	1	1	2	47	3	2	3	22855.38641	2	0.39	5.13	41	3.93	0.75	66.3	0.948	4.4	369	0	164	0	4	111.6301442	109.2388914	62.6	168.7	22	5.3	7425.6	90	5.2
85366	2	1	1	1	32	2	2	1	17763.68167	2	0.39	5.13	39	3.93	0.97	85.75	1.276	5.9	367	0	108	0	4	108.7077837	120.8386676	115.7	177.9	36.6	6.6	21216	99	5.6
93715	2	1	1	3	71	5	2	1	9402.255687	8	1.56	5.13	42	5.71	0.94	83.1	1.389	5.2	395	0	205	0	3	79.11212696	81.88092434	65.6	170.6	22.5	5.5	13436.8	103	6.2
99953	2	1	1	3	73	4	3	2	9156.142696	4	0.78	5.13	45	3.93	1.08	95.47	0.96	5.9	43.3	0	17.5	0	3	67.02124548	69.99012202	84.1	176.3	27.1	17.1	22453.6	103	5.7
100965	1	2	2	1	25	4	3	3	26824.31602	4	0.78	5.13	38	3.93	0.83	73.37	0.474	3.5	0.02	0	0.016	0	3	83.76141659	109.9928896	45.4	159.2	17.9	24.8	23426	77	4.9
74451	1	2	2	3	77	2	1	2	15297.44021	4	0.78	5.13	37	7.14	1.13	99.89	0.926	6.8	0.03	0	0.042	0	2	56.58931446	64.40544837	67.6	152.8	29	3.2	6541.6	103	4.8
75293	1	2	2	3	74	4	2	1	17401.37153	8	1.56	5.13	46	7.5	1.07	94.59	0.768	6.5	0.011	1	0.011	1	2	50.12784509	60.03067651	96.4	157.6	38.8	4.5	5127.2	103	5.5
76290	1	2	2	2	42	5	2	1	11526.58821	8	1.56	5.13	41	5	0.76	67.18	3.963	6.5	0.011	1	0.011	1	3	83.45713323	106.8749702	98	164.8	36.1	4.4	7779.2	103	11.2
78521	1	1	1	3	70	5	2	1	6770.568659	8	1.56	5.13	47	4.64	1.07	94.59	5.171	5.8	0.038	0	0.026	0	3	68.32415466	72.16824469	78.8	159.8	30.9	2.9	3712.8	103	6.1
78890	1	2	1	1	23	5	3	2	13857.98788	8	1.56	5.13	46	4.64	1.02	90.17	1.49	8.2	0.011	1	0.011	1	4	90.50711046	105.4672916	154.2	186.2	44.5	19	13525.2	103	5.5
79366	1	2	1	2	42	5	3	1	10667.00481	8	1.56	5.13	45	6.07	1.15	101.66	3.387	7.2	0.011	1	0.011	1	3	69.73858559	81.57273316	112.9	176.8	36.1	7.5	20950.8	103	6.2
80382	1	1	1	3	78	4	3	1	10016.10343	8	1.56	5.13	44	4.64	1.2	106.08	1.705	6.6	0.018	0	0.011	1	2	58.55549901	60.63153109	126.5	180.6	38.8	32.2	10608	103	5.8
80492	1	2	2	1	35	5	3	1	11387.03165	8	1.56	5.13	46	5	0.56	49.5	0.926	4.6	0.023	0	0.011	1	4	123.1933195	131.481898	44.3	153.5	18.8	2.2	1768	103	5.4
83316	1	2	2	1	31	4	3	2	22910.82458	6	1.17	5.13	38	2.14	1.05	92.82	0.553	4.5	0.033	0	0.011	1	3	61.1284071	82.79186596	94.9	165	34.9	165	38630.8	100	5.5
83326	1	2	2	3	65	3	3	1	77360.54287	8	1.56	5.13	43	5	0.78	68.95	0.948	5.2	0.021	0	0.011	1	3	74.1213586	88.53205849	60.9	154	25.7	3.7	2475.2	89	5.4
85542	1	2	1	1	20	1	1	2	37448.96612	4	0.78	5.13	48	5.36	0.86	76.02	0.655	5.4	0.047	0	0.011	1	4	113.3751166	124.829977	93.4	175.5	30.3	4.7	11845.6	106	5.7
91536	1	2	2	1	37	5	3	1	13969.6407	14	2.73	5.13	46	2.5	0.58	51.27	2.924	3.7	0.03	0	0.023	0	4	116.977167	128.1594139	78.8	162	30	2.4	1591.2	103	5.5
93773	1	1	1	3	69	3	3	2	21085.17247	2	0.39	5.13	42	2.14	0.96	84.86	2.314	6.3	0.027	0	0.02	0	3	77.66237728	81.25979124	74.6	176	24.1	0.6	1944.8	95	4.9
94490	1	1	2	3	64	3	2	2	32173.73417	6	1.17	5.13	43	2.86	0.82	72.49	1.31	4.5	0.011	1	0.011	1	3	70.1853118	84.68416425	59.5	157.3	24	6.9	5657.6	118	5.5
97954	1	2	2	3	67	1	1	1	5352.655827	4	0.78	5.13	43	3.21	0.47	41.55	3.037	5.6	0.011	1	0.011	1	4	132.1745501	111.2437402	79.4	149.4	35.6	4.9	2917.2	103	6.7
98995	1	1	2	2	55	2	3	1	20592.49475	14	2.73	5.13	45	5	0.8	70.72	1.163	3.8	0.029	0	0.017	0	4	90.25787467	107.2450517	77	172.2	26	3.5	3801.2	95	5.5
102078	2	1	1	3	61	4	3	1	6385.948818	5	0.98	5.1	44	3.93	1.04	91.94	1.411	4.9	172	0	102	0	3	72.60384461	79.16104286	73	176	23.6	1.9	3359.2	122	6.3
83122	2	1	2	2	48	3	1	1	91273.98974	5	0.98	5.1	41	2.5	0.86	76.02	3.455	4.9	292	0	378	0	3	70.42693206	90.22559977	84	166.2	30.4	4.1	6453.2	103	5.2
83520	2	1	2	2	49	2	1	2	24191.17019	5	0.98	5.1	46	3.57	0.73	64.53	0.689	3.3	183	0	52.5	0	4	102.6975751	122.9142245	53.3	154.3	22.4	0.9	1679.6	103	5.4
95262	2	2	2	1	24	5	2	2	42413.85045	5	0.98	5.1	35	2.86	0.6	53.04	0.689	3.4	6.44	0	0.836	0	4	122.8209717	138.8565372	79.9	165.8	29.1	68.7	12641.2	105	5.4
84165	1	1	1	2	57	1	1	1	27370.90622	10	1.96	5.1	47	5	0.81	71.6	1.005	7.6	0.027	0	0.019	0	4	98.22086199	98.65806777	76	156.3	31.1	126.9	9105.2	84	5.2
92675	2	1	2	1	30	1	3	1	30210.71565	14	2.75	5.09	51	4.64	0.7	61.88	0.497	6	5.08	0	2.67	0	4	98.25240757	126.542476	56.1	156.6	22.9	1.7	4243.2	93	5.3
88983	1	1	1	1	29	1	1	1	35581.26873	14	2.75	5.09	50	4.28	1.04	91.94	0.587	7.6	0.029	0	0.011	1	3	84.4334979	99.11412587	69.2	170.6	23.8	2.8	5038.8	93	5.3
87844	2	1	1	2	49	1	2	1	29914.05689	6	1.18	5.08	39	3.57	0.72	63.65	0.881	3.7	170	0	33.8	0	4	116.0289985	109.5373687	73.8	162.9	27.8	12.3	8574.8	103	6.9
94097	2	1	2	3	62	3	2	2	47269.44133	6	1.18	5.08	38	6.43	0.42	37.13	1.456	4.2	260	0	80.5	0	4	152.8821423	119.5640227	91.5	160.1	35.7	7	9724	95	5.4
100326	1	2	2	1	21	4	2	2	39458.80708	3	0.59	5.08	35	3.21	0.75	66.3	0.96	5.9	0.024	0	0.011	1	4	97.54628613	125.5627835	92.3	153.7	39.1	11.8	11845.6	95	5.3
101467	1	2	1	1	39	3	3	2	35662.48562	6	1.18	5.08	40	4.64	1	88.4	2.935	3.4	0.033	0	0.019	0	3	83.18632404	96.19563065	108.7	184.8	31.8	14.2	28288	97	5.7
76409	1	2	2	1	20	1	1	3	37288.35625	3	0.59	5.08	45	2.86	0.66	58.34	1.434	5.1	0.011	1	0.011	1	4	114.1771408	138.4047972	63.2	148.6	28.6	40	9989.2	103	5.7
79741	1	2	1	1	22	2	3	3	42359.45988	3	0.59	5.08	48	3.57	0.93	82.21	1.626	9.1	0.011	1	0.011	1	4	123.1401113	135.3731715	107.6	179.6	33.4	5.4	9900.8	103	5.6
79835	1	2	1	1	37	3	2	2	24877.30869	3	0.59	5.08	45	5	0.92	81.33	2.348	6.5	0.015	0	0.011	1	4	92.5724901	106.2965514	102.2	180	31.5	0.9	3005.6	100	5.2
88106	1	2	1	1	20	1	3	2	29937.93801	3	0.59	5.08	44	3.57	0.82	72.49	3.545	5.6	0.048	0	0.011	1	4	119.7809557	127.2976131	121.2	185.8	35.1	12.9	26520	103	5
88932	1	1	2	1	38	2	3	1	22772.03477	6	1.18	5.08	45	3.93	0.67	59.23	1.129	3.9	0.015	0	0.011	1	4	119.387314	140.6605778	72.5	156.5	29.6	24.7	3094	103	5.1
96766	1	2	2	2	52	4	3	2	14729.05613	3	0.59	5.08	34	4.28	0.81	71.6	1.129	5.3	0.011	1	0.011	1	3	74.25087287	93.30278206	91.6	161.4	35.2	7.8	3801.2	86	5.2
97901	1	2	1	2	45	3	3	1	21512.54129	9	1.77	5.08	44	5	0.94	83.1	2.924	6.9	0.011	1	0.011	1	3	86.78533922	98.28840235	80.2	181	24.5	20.2	20597.2	107	4.8
75409	2	1	1	2	47	1	1	1	22696.48965	7	1.38	5.07	46	5.71	0.91	80.44	2.382	5.4	120	0	12.9	0	3	89.30348697	100.2064649	76.5	171	26.2	85	7160.4	103	5.7
76940	2	1	1	1	21	3	2	2	99863.56265	15	2.96	5.07	46	3.57	0.91	80.44	0.892	5.7	84.9	0	31.8	0	4	105.170458	120.2860547	76.8	176.9	24.5	8.6	15646.8	103	5
74119	1	2	2	1	32	1	1	1	36777.34803	7	1.38	5.07	40	1.79	0.51	45.08	2.608	4	0.011	1	0.011	1	4	139.7528023	138.4782263	97.4	164.3	36.1	3.1	2033.2	98	5.1
77872	1	2	2	2	42	1	1	1	22485.27535	7	1.38	5.07	43	4.64	0.47	41.55	1.14	3.7	0.048	0	0.024	0	4	145.3186719	132.6002582	78	146.6	36.3	3.4	3624.4	103	5.4
84502	1	2	1	2	56	5	3	1	17883.11541	14	2.76	5.07	41	5.71	0.75	66.3	4.426	5	0.015	0	0.011	1	4	107.7296332	102.5464241	79.9	179.7	24.7	6.9	8486.4	103	5.5
87554	1	2	2	2	52	5	3	1	23456.24303	14	2.76	5.07	41	6.43	0.66	58.34	3.105	3.8	0.035	0	0.017	0	4	94.04583648	110.5419433	54.6	168	19.3	5	6895.2	103	5.5
89041	1	2	2	2	48	3	2	2	142366.1539	14	2.76	5.07	40	4.64	0.8	70.72	2.179	5.8	0.041	0	0.019	0	3	76.55686447	97.19615555	78.2	175.9	25.3	16.3	15028	96	5.7
90142	1	2	1	2	46	1	1	1	24084.29257	14	2.76	5.07	44	6.43	0.83	73.37	0.756	5.3	0.011	1	0.011	1	4	99.74292278	105.5205677	101.4	173.6	33.6	9.5	18475.6	107	5.7
80474	2	2	2	1	20	2	3	2	28521.50319	8	1.58	5.06	56	4.28	0.71	62.76	0.756	5.3	0.86	0	1.1	0	4	127.1988984	155.055909	56.9	157.3	23	24.8	21216	103	4.4
84803	2	1	1	2	44	3	3	1	53057.38775	8	1.58	5.06	43	5	0.8	70.72	1.897	5	281	0	113	0	4	105.0149936	108.6449972	68.2	177.2	21.7	6.9	14762.8	103	5.4
85113	2	1	1	1	21	4	2	2	27827.47262	8	1.58	5.06	46	5.36	1.06	93.7	1.479	4.5	279	0	53	0	3	88.19106016	102.8085273	82.7	174.2	27.3	1.7	4154.8	70	5.5
88501	2	1	1	1	31	2	3	1	30253.02871	8	1.58	5.06	47	3.93	1.04	91.94	1.434	8.3	30	0	10.1	0	4	100.9573102	113.2706749	94.9	178.4	29.8	7.5	6541.6	103	5.1
91804	2	1	2	2	45	3	3	1	56000.25057	8	1.58	5.06	41	3.57	0.56	49.5	2.981	4.6	374	0	117	0	4	117.0660138	122.5627367	100.8	170.9	34.5	6.7	9812.4	103	6
96694	2	1	1	1	39	3	2	3	52876.76414	4	0.79	5.06	45	4.28	0.85	75.14	1.513	5.6	349	0	92.1	0	4	100.346561	109.7595447	75.3	181	23	7.9	11226.8	103	5.6
97923	2	1	2	2	43	3	2	3	83086.20811	4	0.79	5.06	30	1.43	0.35	30.94	1.253	2.9	287	0	200	0	4	203.2325818	145.0826324	50	160.5	19.4	1.7	3005.6	103	4.4
74743	1	2	1	2	41	2	3	3	22226.89214	8	1.58	5.06	37	7.14	0.94	83.1	1.355	6.2	0.015	0	0.011	1	4	107.1904274	117.1625237	75	171.6	25.5	2.8	4243.2	103	5.4
79873	1	2	2	2	42	2	1	3	22020.04793	8	1.58	5.06	45	6.43	0.6	53.04	1.242	4.7	0.011	1	0.011	1	4	132.8735153	141.8195946	66.3	155.1	27.6	6.1	10961.6	103	5.1
80654	1	2	2	1	30	1	3	2	36433.53188	8	1.58	5.06	44	3.93	0.58	51.27	2.348	3.5	0.011	1	0.011	1	4	122.0647974	134.6188181	64.3	147.5	29.6	7.5	11050	103	5.1
82417	1	2	2	2	51	1	1	1	20865.67203	8	1.58	5.06	42	5.36	0.62	54.81	3.014	4.1	0.011	1	0.011	1	4	101.4811076	113.6346911	64.6	145	30.7	4	8398	103	5.8
84192	1	2	2	1	27	2	3	1	30952.75332	8	1.58	5.06	41	3.93	0.69	61	2.021	5.5	0.027	0	0.011	1	4	123.6932154	150.4970277	85.1	149.4	38.1	26.9	13967.2	103	5.1
86282	1	2	2	2	51	5	3	1	21914.03687	8	1.58	5.06	43	5	0.63	55.69	2.427	5.6	0.011	1	0.011	1	4	99.62451362	113.038077	58.9	150.7	25.9	6.2	1679.6	103	5.7
86671	1	2	1	1	25	3	3	1	54280.83632	8	1.58	5.06	41	3.21	1.2	106.08	5.001	6.9	0.011	1	0.011	1	3	73.77021836	87.98089287	140	191.8	38.1	8.1	20066.8	103	5.4
91316	1	2	2	3	65	2	1	2	7833.388007	8	1.58	5.06	42	5.36	0.54	47.74	2.935	4	0.011	1	0.011	1	4	137.3222035	124.917467	82.3	143	40.2	3.5	2475.2	103	5.6
92374	1	1	1	1	28	1	1	1	30078.55356	8	1.58	5.06	43	3.21	0.84	74.26	1.908	6.9	0.031	0	0.011	1	4	108.8044536	119.1551878	100	170.5	34.4	17.3	2121.6	103	5.5
92394	1	2	2	2	59	3	3	1	37414.50645	8	1.58	5.06	44	9.28	0.97	85.75	1.253	5.2	0.011	1	0.011	1	2	58.77930061	73.78741618	103.8	180	32	10.7	10519.6	103	5.9
92805	1	2	1	2	53	5	2	1	16707.33245	8	1.58	5.06	48	6.07	0.89	78.68	1.152	5.7	0.011	1	0.011	1	3	89.4157409	97.61659652	69.4	171.7	23.5	1.2	2386.8	103	5.8
86238	1	2	2	2	45	4	3	1	18115.08091	5	0.99	5.05	49	4.28	0.66	58.34	0.847	3.2	0.011	1	0.011	1	4	96.84698658	116.1134036	64.7	165.5	23.6	17.2	16619.2	103	5.6
90824	1	2	1	3	61	4	3	1	9741.482998	5	0.99	5.05	46	6.43	1.45	128.18	1.084	6.9	0.044	0	0.04	0	2	49.47632317	56.23298515	69.1	175.6	22.4	3.7	13967.2	85	6
92838	1	2	2	2	47	1	2	1	19233.91521	5	0.99	5.05	44	6.07	0.6	53.04	1.332	5.2	0.03	0	0.011	1	4	107.1567531	118.1405657	76.9	160.2	30	3.6	3978	98	5.4
92861	1	2	2	1	36	4	3	2	28701.52277	5	0.99	5.05	45	5.71	0.5	44.2	0.869	2.9	0.036	0	0.011	1	4	139.6050605	135.5214197	71.1	162.1	27.1	11.8	10254.4	103	5.6
93120	1	2	2	1	30	3	3	2	63495.52017	15	2.97	5.05	39	2.86	0.7	61.88	5.306	5	0.011	1	0.011	1	4	98.25240757	126.542476	109.8	175.6	35.6	8.9	13878.8	103	5.8
93366	1	1	1	3	74	3	3	1	16376.73183	5	0.99	5.05	36	3.57	0.93	82.21	2.439	5.4	0.011	1	0.011	1	3	79.42453611	81.06065141	88.8	163.4	33.3	12.7	7867.6	103	5.6
94211	1	2	2	1	23	3	3	2	104530.7049	15	2.97	5.05	45	4.64	0.72	63.65	0.813	5.1	0.011	1	0.011	1	4	100.3805342	129.1226209	49.4	162.8	18.6	309	13967.2	103	5.1
82856	2	1	1	2	44	5	2	1	81333.53874	6	1.19	5.04	34	4.28	1.05	92.82	1.547	5.5	197	0	96.4	0	3	76.72991273	88.32787859	92.6	172.3	31.2	4.1	16000.4	103	5.3
85718	2	1	1	3	64	1	2	2	6414.220239	12	2.38	5.04	42	5.36	0.92	81.33	1.637	6.2	153	0	29.6	0	3	82.82708196	87.93239138	75.7	179.4	23.5	7.6	7248.8	103	5.3
96537	2	1	2	3	66	3	2	2	45425.39611	7	1.39	5.04	41	4.64	0.75	66.3	1.468	5	378	0	133	0	3	77.31323346	91.53287781	61.5	151.9	26.7	1.8	3359.2	103	6.1
101394	1	2	1	1	39	5	1	1	19347.36692	7	1.39	5.04	45	5	0.67	59.23	0.994	4.8	0.037	0	0.011	1	4	132.057056	121.0366044	65.2	171.3	22.2	5.1	7072	103	5.3
102001	1	1	1	3	63	2	1	2	16691.92633	7	1.39	5.04	40	4.64	1.02	90.17	1.118	7	0.011	1	0.011	1	3	89.4025567	92.29351136	102.3	179.6	31.7	11.5	19094.4	103	5.2
102092	1	1	1	3	60	2	3	1	24160.8866	7	1.39	5.04	38	6.43	0.84	74.26	2.619	4.3	0.011	1	0.011	1	4	112.9685797	110.2991951	75.4	165.1	27.7	2.1	4950.4	103	5.2
81624	1	2	2	3	62	3	3	1	62768.6649	6	1.19	5.04	39	4.64	0.65	57.46	0.903	5.3	0.023	0	0.04	0	4	92.36010701	103.5621458	54.9	153.8	23.2	5.2	1591.2	103	5.2
87291	1	1	1	1	39	2	1	1	36360.91435	12	2.38	5.04	43	3.21	0.78	68.95	2.54	6.6	0.011	1	0.011	1	4	134.3004234	131.7850148	72.4	165.2	26.5	3.4	8309.6	103	5.5
94046	1	1	1	2	46	2	1	2	25665.54339	7	1.39	5.04	42	7.85	1.1	97.24	5.148	4.7	0.011	1	0.011	1	3	87.34411927	96.2255603	82.9	170	28.7	6	15558.4	103	5.7
95466	1	2	1	2	52	3	3	1	36902.26837	7	1.39	5.04	43	3.93	1	88.4	3.319	6.5	0.011	1	0.011	1	3	78.46741939	87.80021444	101.3	182	30.6	23.2	15470	103	5.2
95839	1	2	1	2	44	4	2	1	33292.05377	14	2.78	5.04	42	5	1.22	107.85	1.106	3.6	0.011	1	0.011	1	3	64.52944216	75.68979394	93.8	179.8	29	9.1	22365.2	103	4.5
95911	1	2	2	1	38	1	1	3	18516.60838	7	1.39	5.04	46	6.78	0.56	49.5	1.106	4.2	0.011	1	0.011	1	4	121.153761	128.7400609	61.8	155.5	25.6	17.6	20508.8	103	5.4
96847	1	2	2	2	44	4	2	1	44026.48145	14	2.78	5.04	44	5	0.95	83.98	0.644	3.1	0.011	1	0.011	1	3	63.90399661	83.76336199	53.4	161	20.6	56.9	28818.4	103	5.8
99441	1	2	2	3	65	2	3	2	26913.27362	7	1.39	5.04	40	6.07	0.69	61	1.456	3.1	0.011	1	0.011	1	4	103.488314	115.2389694	63.1	157.4	25.5	4.8	5657.6	103	5.7
99532	1	2	2	3	63	5	1	1	7296.791215	7	1.39	5.04	44	5.36	0.7	61.88	1.31	5.1	0.048	0	0.025	0	3	84.51478369	100.3602023	61.1	159.8	23.9	5	3978	103	6.1
100955	2	1	1	3	64	4	3	1	5836.84709	6	1.2	5	42	3.21	0.88	77.79	0.96	5.9	209	0	131	0	3	87.18675426	90.77835518	69.2	167.7	24.6	2.6	5569.2	103	6
101350	2	1	1	2	46	3	2	1	25628.13657	1	0.2	5	41	5.71	0.81	71.6	2.631	6.7	258	0	116	0	4	102.5903466	106.5837195	119.3	169.2	41.7	10.9	12199.2	103	5.9
102352	2	1	1	1	31	3	2	1	46978.58494	5	1	5	42	3.93	1.22	107.85	0.971	5	295	0	79.2	0	3	69.28390862	82.9272173	80.2	180.2	24.7	22.2	19624.8	95	5.3
74399	2	1	2	1	31	3	2	2	17763.35241	6	1.2	5	37	2.86	0.53	46.85	0.711	4	221	0	84.9	0	4	134.5492176	137.7006754	87.6	147.8	40.1	8.6	11757.2	103	6.3
74557	2	1	2	1	28	3	3	3	23576.44218	6	1.2	5	43	4.28	0.52	45.97	0.565	4.2	8.12	0	1.03	0	4	140.4109621	141.5174473	63.3	154.1	26.7	3.6	5480.8	99	5.3
74711	2	1	2	2	47	3	2	1	17718.50964	4	0.8	5	43	4.64	0.82	72.49	2.947	7.5	155	0	32.8	0	3	74.7248244	95.42561804	131.5	162.9	49.6	10.8	5657.6	103	6.3
76569	2	1	1	2	45	1	1	1	33635.1825	4	0.8	5	43	7.5	0.63	55.69	0.835	4.5	182	0	65.3	0	4	137.7199684	119.014534	53.4	154.5	22.4	10	10961.6	103	5.6
81193	2	1	1	1	20	3	3	2	31174.07474	6	1.2	5	50	3.93	0.87	76.91	0.892	6.7	56.6	0	3.28	0	4	111.8726027	124.2382545	77.2	171.3	26.3	5.8	11580.4	103	5.2
83452	2	1	1	2	48	3	1	3	24622.64514	6	1.2	5	44	3.21	0.91	80.44	2.043	8.2	292	0	46.3	0	3	88.9226324	99.50501968	89.9	169.5	31.3	21.4	9458.8	103	5.1
83583	2	1	1	1	20	3	2	2	19573.3967	6	1.2	5	44	3.21	0.74	65.42	0.711	7.7	174	0	67.1	0	4	134.8452196	132.7833182	116.5	176.5	37.4	7.2	23514.4	103	5.5
84790	2	1	1	2	41	1	1	1	29879.48927	4	0.8	5	44	4.64	0.84	74.26	2.326	4.6	64.4	0	52.6	0	4	100.6988775	108.7559899	61.3	163.6	22.9	5.3	17326.4	103	5.1
85352	2	2	2	1	38	1	2	2	21460.744	5	1	5	43	3.93	0.62	54.81	6.661	5.2	152	0	73.2	0	4	107.7273246	124.5003881	104.6	153.2	44.6	12.1	17856.8	103	5.5
85649	2	1	2	2	43	3	3	2	41353.41324	3	0.6	5	41	3.57	0.61	53.92	0.768	1.6	243	0	103	0	4	107.0476722	120.8482311	50.4	159	19.9	1.7	3005.6	103	5.6
90946	2	2	2	1	24	4	1	2	16353.75432	2	0.4	5	41	4.28	0.61	53.92	0.508	4.4	13	0	3.5	0	4	120.5003872	138.1034654	70.2	147.3	32.4	6.2	10696.4	81	5.1
91140	2	1	1	1	28	5	3	2	19590.40739	3	0.6	5	47	6.07	0.9	79.56	0.994	5.5	158	0	34.7	0	4	100.4775675	115.8238697	77.2	173.3	25.7	15.3	7425.6	103	5.3
91527	2	1	2	2	41	3	3	2	29747.9593	5	1	5	47	5.36	0.72	63.65	0.869	5	651	0	234	0	3	89.2658059	113.7859935	68.5	163.6	25.6	5.8	9547.2	85	5
93023	2	1	1	2	49	5	3	1	13168.47424	2	0.4	5	39	3.93	0.92	81.33	1.084	5.1	195	0	43.7	0	3	87.44139785	97.70350792	83.2	175.7	27	0.8	2121.6	106	5.5
94497	2	1	1	2	45	5	2	2	30750.2001	2	0.4	5	37	2.5	0.73	64.53	1.524	5.6	288	0	153	0	4	116.1880138	112.0219868	82.1	168.6	28.9	2.9	5127.2	100	6.1
94924	2	1	2	1	29	3	3	3	98257.57211	6	1.2	5	40	3.21	0.86	76.02	3.229	5.9	192	0	91.9	0	3	78.01245546	103.108402	79.3	158.1	31.7	15.2	25105.6	103	5.3
96618	2	1	2	1	36	3	1	3	31192.65139	1	0.2	5	38	3.21	0.57	50.39	0.474	3.8	412	0	222	0	4	120.0142907	129.8034533	57.2	166.6	20.6	0.7	1326	103	5.3
97773	2	1	2	1	26	4	2	2	39671.62672	6	1.2	5	40	2.5	0.85	75.14	0.994	4.3	411	0	25	0	3	80.84495508	106.5793685	83.9	169	29.4	22.7	30763.2	103	5.1
98158	2	1	1	3	69	4	3	3	12749.98943	4	0.8	5	41	4.28	1.24	109.62	0.553	5.8	457	0	142	0	2	57.80202568	62.44560635	63	181.6	19.1	3.4	5215.6	103	5.5
98426	2	1	1	1	28	4	3	1	20341.91621	6	1.2	5	42	3.57	1.05	92.82	1.264	5.8	84.4	0	36.4	0	3	84.10319939	98.83478549	63.9	170	22.1	6.3	12906.4	93	5.5
100583	1	2	2	1	29	1	1	3	15663.28875	6	1.2	5	36	5	0.54	47.74	1.332	2.7	0.011	1	0.011	1	4	133.472797	138.7927522	63.8	151.7	27.7	8.7	12199.2	103	5.1
101657	1	2	1	1	28	3	1	1	63371.71195	6	1.2	5	41	6.43	0.79	69.84	0.35	3.2	0.04	0	0.011	1	4	116.7893671	122.1988186	70.4	176.4	22.6	38.3	7425.6	103	5.8
102386	1	2	2	1	27	5	3	2	9900.057306	8	1.6	5	42	3.93	0.64	56.58	0.96	3.7	0.011	1	0.011	1	4	111.3123675	133.1044656	74.8	153.8	31.6	6.4	7160.4	103	5.3
102586	1	1	1	2	52	1	1	1	33479.26805	10	2	5	41	5	0.99	87.52	0.982	4.4	0.011	1	0.011	1	3	79.3827894	88.71293778	72.3	163	27.2	6.2	6364.8	96	5.3
74989	1	2	2	3	80	3	3	2	24756.5378	12	2.4	5	42	4.64	0.89	78.68	3.545	5	0.017	0	0.011	1	3	61.02652192	69.56364322	68.8	160.4	26.7	20.2	10519.6	103	5.7
75482	1	2	2	2	52	1	3	1	21286.80641	4	0.8	5	47	4.64	0.55	48.62	3.105	4	0.011	1	0.011	1	4	116.0685961	117.3755729	68.6	152.8	29.4	3.4	3359.2	103	6
76700	1	2	1	2	53	1	1	1	21423.46123	4	0.8	5	42	6.07	0.73	64.53	2.518	4.7	0.011	1	0.011	1	4	112.3920174	105.9003167	89.7	162.8	33.8	7.6	7956	103	5.6
80047	1	2	2	1	22	1	3	2	36550.65006	6	1.2	5	40	2.86	0.65	57.46	1.671	5.3	0.021	0	0.011	1	4	113.9798645	137.1611447	92.1	149.2	41.4	4.5	10254.4	103	6
80338	1	2	1	1	23	3	3	3	33682.11754	6	1.2	5	47	6.43	0.88	77.79	0.937	6.2	0.032	0	0.011	1	4	107.318426	121.0774097	74.3	172.9	24.9	2.4	8044.4	95	5
82642	1	1	2	3	66	2	1	1	17406.3222	1	0.2	5	45	5.36	0.65	57.46	3.364	5.4	0.021	0	0.011	1	4	110.5287202	116.7028523	62.4	152	27	28.3	9812.4	103	5.9
82931	1	1	1	3	70	2	1	1	14875.52155	1	0.2	5	42	5.71	1.12	99.01	4.539	6.6	0.011	1	0.011	1	3	78.557593	79.80316947	76.4	162.6	28.9	47	16796	103	5.5
84120	1	1	1	3	67	2	3	1	8457.639663	6	1.2	5	43	3.21	0.83	73.37	6.277	4.1	0.011	1	0.011	1	4	112.0034409	105.5248572	63.4	154.1	26.7	3.6	2828.8	103	9.2
86290	1	2	2	1	29	3	3	3	71430.37592	5	1	5	45	4.28	0.63	55.69	1.242	4.6	0.011	1	0.011	1	4	111.7213478	131.9293108	70.5	155.2	29.3	16.5	13171.6	103	4.9
86496	1	2	2	2	52	5	3	1	22829.07076	3	0.6	5	49	4.64	0.65	57.46	3.398	5.4	0.048	0	0.011	1	4	95.7174812	111.0985922	56.4	158.7	22.4	2.3	3270.8	103	5.5
87168	1	2	1	2	49	2	1	1	51414.66763	8	1.6	5	44	5.36	1.11	98.12	2.111	7.7	0.011	1	0.011	1	3	85.33518744	93.34561512	72.9	164.5	26.9	1.7	7248.8	103	4.9
89761	1	1	2	3	79	4	3	2	15072.11338	1	0.2	5	39	4.64	0.77	68.07	0.644	5.3	0.011	1	0.011	1	3	72.31249688	81.31233472	73.3	155.7	30.2	11.7	11934	94	5.9
89994	1	2	2	2	45	2	1	1	32907.97934	8	1.6	5	43	2.86	0.63	55.69	1.095	4.2	0.011	1	0.011	1	4	123.8521184	136.6509659	85.8	158.7	34.1	0.8	884	103	5.6
90209	1	2	1	1	39	3	3	1	27663.04481	10	2	5	45	3.93	1.06	93.7	3.376	5	0.038	0	0.011	1	3	77.77660195	90.59737424	87.1	178.3	27.4	5.8	18740.8	103	5.2
91144	1	2	2	1	30	1	3	2	22875.99731	1	0.2	5	41	3.21	0.61	53.92	0.587	4.6	0.011	1	0.011	1	4	115.1637266	132.4036835	81.3	159.3	32	4.1	4950.4	87	4.9
91239	1	2	1	3	60	2	3	1	7052.702269	5	1	5	42	4.28	0.86	76.02	3.906	4.8	0.022	0	0.011	1	4	109.9422832	109.2376293	103.3	170.2	35.7	11.4	18917.6	103	6.1
95096	1	2	1	1	21	1	3	2	62769.51933	10	2	5	40	4.64	1.01	89.28	0.835	6.7	0.011	1	0.011	1	4	93.24824493	108.0493552	119.5	179.9	36.9	12.9	32089.2	97	5.3
95851	1	2	1	1	28	1	3	1	40891.57578	6	1.2	5	42	6.43	0.89	78.68	1.874	5.9	0.019	0	0.011	1	4	101.7815126	116.3569822	85	165.5	31	9.5	13613.6	112	5.8
96756	1	1	2	1	23	3	3	1	89578.17651	6	1.2	5	35	4.28	0.8	70.72	0.711	4	0.028	0	0.011	1	3	88.88845513	115.8558252	88.1	163.2	33.1	3.3	6276.4	100	5
96764	1	2	1	1	27	5	1	3	11702.82086	8	1.6	5	42	6.78	1	88.4	0.519	5.4	0.011	1	0.011	1	3	89.63367533	104.656056	54.8	161.8	20.9	2.5	5038.8	103	5.3
97293	1	1	2	1	27	1	3	1	47457.61936	6	1.2	5	35	5.71	0.61	53.92	1.558	5.2	0.011	1	0.011	1	4	117.6533995	135.2235465	66.2	153	28.3	2.9	6541.6	103	5.6
86152	2	1	1	1	25	5	3	2	16657.86607	14	2.81	4.98	49	3.93	0.77	68.07	0.44	4.9	179	0	41.5	0	4	123.0965638	126.1235854	53.9	160.6	20.9	3.1	4420	103	4.8
93585	2	1	2	1	34	4	3	1	20299.17025	14	2.81	4.98	42	4.64	0.76	67.18	0.835	4.2	225	0	124	0	3	87.11498142	113.0529811	54.1	170	18.7	7.3	17503.2	103	5.3
86556	1	2	2	1	31	4	3	1	31438.58408	14	2.81	4.98	43	5.36	0.77	68.07	0.519	4.5	0.039	0	0.011	1	3	87.43498367	113.9180398	92.4	170.6	31.7	15	17149.6	103	5.7
93684	1	2	1	1	34	4	3	1	29880.63949	14	2.81	4.98	46	4.64	1.15	101.66	1.095	4.8	0.022	0	0.011	1	3	72.79516265	86.28812379	101.2	180.9	30.9	3.7	13790.4	103	6
74235	2	1	2	1	27	1	3	3	37256.82438	8	1.61	4.97	39	5	0.85	75.14	7.259	4.9	167	0	65.7	0	3	80.22794527	105.8333129	116	170.7	39.8	14.7	18122	103	5.2
100966	1	2	2	1	37	3	3	1	46625.3262	8	1.61	4.97	44	7.85	0.56	49.5	1.027	3.4	0.011	1	0.011	1	4	121.8114242	129.647594	53.2	156.2	21.8	33.3	23337.6	94	5.5
74010	1	2	1	2	40	3	2	1	97260.77836	8	1.61	4.97	46	2.5	0.96	84.86	2.721	6.5	0.011	1	0.011	1	3	86.75187448	99.62021986	98.8	185	28.9	1.8	3447.6	103	5.6
74997	1	2	2	2	43	3	2	1	83983.15092	8	1.61	4.97	36	2.86	0.71	62.76	1.705	4.7	0.02	0	0.011	1	3	89.84537445	113.8249847	133.9	174.1	44.2	1.4	3094	103	5.8
75445	1	2	1	1	21	3	3	2	87027.25349	8	1.61	4.97	43	3.21	0.91	80.44	1.682	8.5	0.024	0	0.011	1	4	105.170458	120.2860547	112	183.9	33.1	1.9	5392.4	103	5.2
97956	1	1	1	3	80	3	2	2	29914.49826	9	1.81	4.97	42	10.35	1.78	157.35	4.832	8.9	0.026	0	0.019	0	2	36.95950097	39.84669927	79.8	165.4	29.2	11.9	15646.8	103	5.6
76316	2	1	2	2	45	3	3	1	18395.32985	6	1.21	4.96	40	2.5	0.82	72.49	3.771	4.8	304	0	173	0	3	75.38737615	96.77573634	89.8	170.3	31	2.2	4862	105	5.9
78836	2	1	1	2	47	3	3	1	18243.19971	6	1.21	4.96	43	4.28	0.96	84.86	1.14	6	366	0	122	0	3	83.95782525	94.84015069	77.3	170.5	26.6	3.2	5569.2	102	5.7
85557	2	1	1	1	38	1	1	2	28251.06309	7	1.41	4.96	45	8.57	0.95	83.98	1.197	4.1	226	0	28	0	3	88.7255986	102.1241625	88	172	29.7	38.2	18917.6	103	5.9
86517	2	1	1	1	25	1	2	2	33238.35858	7	1.41	4.96	45	3.57	0.85	75.14	4.222	5.2	23	0	12.6	0	4	109.8264098	121.1024189	94.8	157.3	38.3	30.7	24044.8	103	5.7
91078	2	1	2	1	36	3	1	2	46648.84968	7	1.41	4.96	43	2.5	0.93	82.21	1.976	7.8	358	0	102	0	3	68.21552465	90.56674264	47.4	163.6	17.7	10.1	7248.8	110	4.7
92820	2	1	1	1	31	3	3	1	75295.82168	14	2.82	4.96	44	3.93	1.09	96.36	1.671	9.7	527	0	143	0	3	78.90444078	93.12139898	120.3	193.6	32.1	5	19182.8	87	5.6
92915	2	1	1	2	45	1	3	1	32034.93759	14	2.82	4.96	48	5	1.05	92.82	1.761	5.8	239	0	129	0	3	76.38066888	87.70958344	86.5	183.1	25.8	1.6	3624.4	103	5.7
92970	2	1	2	1	25	3	3	1	51642.14204	14	2.82	4.96	43	2.86	0.72	63.65	1.106	5.5	260	0	115	0	4	98.69574538	127.3212312	73.5	165.5	26.8	3.8	7867.6	92	5.1
83737	1	2	2	3	72	1	1	2	11252.31197	14	2.82	4.96	41	8.93	1.15	101.66	0.587	4.9	0.011	1	0.011	1	2	46.38292679	56.52656175	64.4	150	28.6	10.4	5657.6	107	5.9
83844	1	2	1	1	27	1	1	3	29671.14494	7	1.41	4.96	47	7.14	0.8	70.72	1.264	4.3	0.018	0	0.011	1	4	115.9592398	122.4256754	68.9	172.8	23.1	11.9	16619.2	104	5
84499	1	2	1	2	56	5	3	1	20154.87724	7	1.41	4.96	44	6.78	0.62	54.81	0.768	5	0.031	0	0.015	0	4	134.1948563	110.8913614	54.6	165.5	19.9	6.4	9812.4	103	5.9
84872	1	1	1	1	32	1	1	2	24494.46889	7	1.41	4.96	45	4.28	0.88	77.79	1.603	6.8	0.011	1	0.011	1	4	100.3597566	113.6596613	78.2	167.3	27.9	7.8	16530.8	104	5.4
85651	1	2	1	1	33	4	2	1	18851.604	7	1.41	4.96	50	5.71	1.22	107.85	2.597	8.1	0.039	0	0.011	1	3	68.41013923	81.77029969	88	174.9	28.8	12.3	25547.6	103	5.4
85814	1	2	1	2	41	4	3	3	22877.07907	7	1.41	4.96	45	5	1.2	106.08	1.502	4.7	0.036	0	0.011	1	3	66.72180212	78.62783923	82.9	177.6	26.3	10.5	18917.6	103	5.6
87031	1	2	2	2	48	3	3	1	85207.29307	14	2.82	4.96	39	2.5	0.66	58.34	0.835	3.7	0.011	1	0.011	1	4	95.58643868	113.692051	86.2	153.1	36.8	9.6	10166	103	5.4
87242	1	2	1	1	26	1	1	1	29671.14494	7	1.41	4.96	43	4.64	0.58	51.27	3.85	5.5	0.019	0	0.011	1	4	169.356767	140.709798	61	159.5	24	4.2	7690.8	109	5.6
88392	1	2	2	2	42	5	1	1	29977.17204	7	1.41	4.96	40	6.07	0.51	45.08	1.84	4.3	0.011	1	0.011	1	4	132.2471632	129.0844644	49.1	147.5	22.6	1.6	1414.4	103	5.5
89162	1	2	1	2	51	1	2	1	26280.82796	7	1.41	4.96	43	5	0.85	75.14	2.608	5.4	0.011	1	0.011	1	4	95.02805988	100.8865519	91.4	161.1	35.2	2.8	7425.6	103	6.2
89268	1	2	1	1	34	1	3	1	32250.70613	14	2.82	4.96	48	2.86	0.89	78.68	0.474	4.3	0.011	1	0.011	1	4	97.84795667	111.5547173	87.4	169.1	30.6	3.2	7160.4	98	5.1
89348	1	2	2	2	43	4	3	3	22110.20623	7	1.41	4.96	44	3.21	0.83	73.37	0.903	3.9	0.02	0	0.011	1	3	75.02944585	96.92840906	74.7	166.7	26.9	6	11315.2	103	5.3
89820	1	2	2	1	35	1	3	1	33169.97081	14	2.82	4.96	41	2.5	0.57	50.39	0.7	3.6	0.011	1	0.011	1	4	120.7025812	130.7184827	67.7	157.8	27.2	15.4	21569.6	90	5.1
90540	1	2	2	1	24	1	1	1	22264.06901	7	1.41	4.96	44	4.28	0.41	36.24	3.274	3.2	0.011	1	0.011	1	4	190.5928048	157.3882126	56.7	150.5	25	19.9	4154.8	98	5.4
90970	1	1	2	2	46	1	1	1	24930.97651	7	1.41	4.96	42	5.71	0.44	38.9	1.287	3.3	0.011	1	0.011	1	4	153.942213	131.7545519	72.8	139	37.7	2.5	3889.6	103	5.7
91669	1	2	1	1	33	1	3	1	35099.33361	14	2.82	4.96	45	7.5	0.98	86.63	1.163	3.4	0.011	1	0.011	1	3	88.08558187	102.4444	73.7	179.6	22.8	4.9	11934	89	4.5
91788	1	2	2	2	42	1	3	1	20503.97509	14	2.82	4.96	40	2.86	0.57	50.39	1.219	5.7	0.019	0	0.011	1	4	116.3168854	124.446228	99.7	161.2	38.4	5.4	10077.6	103	5.3
93581	1	2	1	2	50	3	3	1	91335.40032	14	2.82	4.96	47	5	1.34	118.46	1.976	4.9	0.011	1	0.011	1	2	56.42456252	65.88798744	73.6	181.8	22.3	1.2	1768	103	5.5
99103	1	2	1	1	39	5	3	1	18360.27626	14	2.82	4.96	43	3.93	0.99	87.52	6.187	6.5	0.011	1	0.011	1	3	84.15674293	97.19562817	83.2	174.8	27.2	5	9635.6	103	5.5
102622	2	1	1	2	46	3	3	1	32142.1199	9	1.82	4.95	39	4.64	1.05	92.82	1.276	5.9	191	0	181	0	3	76.04063899	87.09561636	97.4	178.4	30.6	6.8	10696.4	100	5.5
75679	2	1	2	2	41	3	2	1	91249.40234	5	1.01	4.95	46	2.14	1.02	90.17	2.563	3.9	226	0	158	0	2	59.72033467	79.51230945	70.9	167.8	25.2	4.5	7072	103	5.2
76903	2	1	1	1	34	3	2	1	85949.92742	5	1.01	4.95	47	2.14	0.97	85.75	2.258	5.9	474	0	657	0	3	88.59582307	102.8065983	68.6	182.1	20.7	2.1	2563.6	103	5.8
78044	2	1	2	1	26	4	1	2	24705.81494	5	1.01	4.95	39	3.57	0.45	39.78	0.406	4.7	16.9	0	2.75	0	4	168.4205664	150.5114959	46.3	151.9	20.1	13.1	5038.8	89	5.6
98056	2	1	2	1	34	3	2	1	65799.69831	9	1.82	4.95	38	3.21	0.67	59.23	2.1	3.6	331	0	146	0	4	100.7537946	124.8222386	91.9	164.6	33.9	9.5	18475.6	91	5.8
101096	1	2	2	2	56	2	1	2	19892.95011	9	1.82	4.95	41	5.36	0.73	64.53	0.677	4	0.011	1	0.011	1	4	99.95115654	117.0164409	81	156	33.3	5.8	9724	109	5.8
101847	1	2	2	3	63	4	3	1	10729.58322	15	3.03	4.95	38	5	0.93	82.21	0.847	6.1	0.011	1	0.011	1	3	60.89007371	74.9201188	85.9	160	33.6	9.1	5215.6	97	5.7
102400	1	2	1	2	42	1	2	3	56568.70716	10	2.02	4.95	40	6.07	1.14	100.78	0.463	3.8	0.011	1	0.011	1	3	70.44501149	82.3091278	77.1	173.2	25.7	6.4	10254.4	110	5.8
75462	1	2	2	2	51	1	1	2	19136.6105	5	1.01	4.95	46	4.28	0.54	47.74	0.869	5.4	0.011	1	0.011	1	4	119.0207847	118.9187278	92.5	157.6	37.2	7.5	10608	103	5.4
80985	1	2	1	2	46	5	3	1	19538.37783	14	2.83	4.95	42	2.5	0.89	78.68	4.911	6	0.042	0	0.019	0	4	92.02421918	102.5366022	99.4	180.3	30.6	17.2	9370.4	103	5.9
81475	1	2	2	2	42	3	3	2	30696.44955	5	1.01	4.95	41	5	0.8	70.72	1.355	3.7	0.038	0	0.044	0	3	78.66046384	101.3803057	99.7	161.8	38.1	9.7	13967.2	103	5.3
94290	1	2	2	1	35	5	3	2	18471.04999	15	3.03	4.95	41	4.28	0.72	63.65	0.858	4.1	0.011	1	0.011	1	4	92.17951952	118.6843115	79.5	154.5	33.3	9.4	18033.6	100	5.2
96552	1	2	1	2	43	4	3	1	40676.73202	15	3.03	4.95	39	4.28	0.93	82.21	0.745	5.4	0.011	1	0.011	1	3	88.6777427	100.782096	80	171.1	27.3	22.9	22011.6	95	5.5
97093	1	2	2	1	35	4	3	1	21515.38847	15	3.03	4.95	37	2.5	0.81	71.6	0.768	5.2	0.011	1	0.011	1	3	80.46452079	105.137433	111	174.8	36.3	3.2	14851.2	100	5.7
97703	1	1	1	1	35	2	1	1	50274.1519	9	1.82	4.95	39	5	0.82	72.49	1.095	5.1	0.011	1	0.011	1	4	129.5846828	132.7829839	92.1	159.1	36.4	4	10608	114	5.3
98630	1	2	1	3	64	4	3	1	10303.84606	15	3.03	4.95	37	8.93	1.26	111.38	1.75	6.5	0.011	1	0.011	1	2	57.61769826	63.62169973	101.1	167.6	36	19	18917.6	101	6.2
97784	2	1	1	1	31	3	3	3	32745.16762	4	0.81	4.94	43	4.28	0.93	82.21	4.945	6.2	144	0	73	0	4	94.76812807	109.6459019	82.4	175	26.9	2.8	2210	103	5.3
79920	1	1	1	2	59	5	3	2	12217.84388	4	0.81	4.94	47	3.93	0.87	76.91	3.037	5.6	0.011	1	0.011	1	3	89.81520651	94.46611009	79.1	167.1	28.3	0.8	3182.4	103	5.6
73610	1	2	1	2	43	3	3	1	73295.59025	10	2.03	4.93	43	5	1.04	91.94	3.714	8.6	0.011	1	0.011	1	3	77.94485952	89.83075174	90.2	176.8	28.9	20	22630.4	90	4.9
80056	1	1	2	2	41	3	1	1	66313.02048	10	2.03	4.93	42	5.71	0.67	59.23	0.452	3.9	0.02	0	0.011	1	4	96.99659943	118.8329029	57	162.8	21.5	11.9	15381.6	80	5.4
96551	1	1	2	1	36	5	3	1	70010.23268	7	1.42	4.93	44	5	0.64	56.58	2.235	5.6	0.034	0	0.011	1	4	104.9979588	124.9498855	99.1	163	37.3	1028	31558.8	103	6.1
98944	1	2	1	1	27	3	3	1	45031.71058	7	1.42	4.93	42	3.93	0.92	81.33	1.152	6.2	0.036	0	0.011	1	4	98.68702382	114.0319865	119.9	178.6	37.6	5.7	13967.2	95	5.3
99101	1	2	2	3	80	5	3	2	14339.08011	15	3.04	4.93	44	3.57	0.81	71.6	2.879	5.1	0.04	0	0.023	0	3	68.03352521	76.6431863	67.6	147.2	31.2	6.6	1237.6	105	5.1
100162	2	1	2	3	64	2	2	1	9430.867096	6	1.22	4.92	40	3.21	0.64	56.58	3.647	3.6	171	0	87.5	0	4	113.2291766	118.9592607	51.7	144.8	24.7	8.5	5834.4	102	5.4
100780	2	1	1	2	54	3	3	1	28527.65669	6	1.22	4.92	39	5.71	0.84	74.26	0.835	3.6	55.5	0	63.3	0	4	95.22342965	99.26437585	94.4	182.1	28.5	139.6	23426	109	5.7
102212	2	1	2	1	31	3	3	3	59529.84196	6	1.22	4.92	40	5	0.62	54.81	1.456	3.1	430	0	191	0	4	112.2730499	130.7753725	62.4	159	24.7	14.1	14144	103	5.4
74695	2	1	1	2	53	4	1	2	26052.93111	3	0.61	4.92	46	6.07	1.04	91.94	11.211	7	153	0	32.3	0	3	74.70567147	83.7370234	88	175.2	28.7	19.6	12287.6	103	5.7
76735	2	1	2	2	58	3	3	2	152364.716	3	0.61	4.92	44	2.14	0.64	56.58	0.756	3	413	0	228	0	4	95.3091028	107.0580502	39.8	151.7	17.3	2.1	1591.2	91	5.1
77381	2	1	1	1	28	3	2	3	37433.31518	6	1.22	4.92	47	1.79	0.98	86.63	0.802	5.2	416	0	124	0	4	91.07309106	106.1064979	86.6	187.1	24.7	6.3	11845.6	103	5.3
78495	2	1	2	1	24	3	2	3	52731.52969	6	1.22	4.92	47	3.21	0.78	68.95	1.614	4.2	361	0	136	0	4	90.73647436	118.0813675	52.6	167.1	18.8	6.3	4950.4	103	5.2
78512	2	1	1	1	31	3	1	2	116361.6532	3	0.61	4.92	44	3.21	0.91	80.44	0.994	4.6	179	0	141	0	4	97.17574036	112.1263708	72.7	181.7	22	9.1	10077.6	88	5
81083	2	1	1	1	36	3	3	1	23577.00183	6	1.22	4.92	44	2.86	0.87	76.91	2.811	3.9	378	0	171	0	4	99.28952282	111.0307611	79.2	167.5	28.2	7.1	1768	103	5.5
82231	2	1	1	2	53	3	2	2	22232.59919	3	0.61	4.92	42	3.93	1.4	123.76	1.321	5.4	435	0	187	0	2	53.01250104	61.67072818	67.9	178.7	21.3	16.2	13348.4	103	5.4
91056	2	2	1	1	27	4	3	1	30006.37401	6	1.22	4.92	43	5	0.9	79.56	1.366	3	159	0	48.1	0	4	101.2221013	116.6403521	72.4	184.7	21.2	4.3	16000.4	96	5.9
93590	2	2	2	1	28	4	3	1	28870.55427	6	1.22	4.92	38	5	0.56	49.5	0.677	4	190	0	72.8	0	4	128.9020697	138.1087597	84.7	164	31.5	9.1	21569.6	96	5.6
94415	2	1	1	1	37	2	3	3	56097.86925	6	1.22	4.92	46	3.21	0.82	72.49	3.15	5.2	203	0	66.2	0	4	128.1310936	130.9305285	65.3	168	23.1	10.3	14939.6	103	5.5
94775	2	2	2	1	26	4	3	2	30031.65888	6	1.22	4.92	40	3.21	0.84	74.26	0.689	3.9	64.3	0	16.1	0	3	81.95662547	107.8851902	81.1	159.3	32	23.8	30056	95	5
95273	2	1	1	3	62	1	3	1	22745.92699	6	1.22	4.92	42	5.36	0.98	86.63	1.129	4.4	198	0	60.1	0	3	77.50106033	83.56346303	101.2	180.9	30.9	6.2	10077.6	103	5.4
95718	2	1	1	3	63	3	1	2	16986.93213	6	1.22	4.92	41	3.93	0.82	72.49	1.705	4.5	376	0	181	0	4	94.89224719	94.11047077	79.9	172.5	26.9	8.1	5480.8	100	5.7
99442	2	1	2	1	35	3	3	1	24525.80161	6	1.22	4.92	41	2.86	0.62	54.81	0.994	3.5	430	0	165	0	4	109.5408562	127.1519309	60.9	159.1	24.1	16	14144	98	5.3
99448	2	1	1	2	49	5	1	3	23977.56409	3	0.61	4.92	38	6.07	1.13	99.89	2.45	6.6	140	0	70.6	0	3	68.97246074	79.07334534	74.1	173.8	24.5	3.1	2386.8	99	5.4
100745	1	2	1	3	64	1	1	1	6011.732011	6	1.22	4.92	46	5.36	0.86	76.02	1.739	5.4	0.011	1	0.011	1	3	89.53076621	91.64015694	80.8	165.9	29.4	4.1	5922.8	103	6.1
74265	1	2	2	1	36	2	3	1	30859.35605	3	0.61	4.92	44	3.21	0.62	54.81	0.96	4	0.011	1	0.011	1	4	132.0064514	146.3375043	58.1	163.3	21.8	6.4	8486.4	89	5.3
75936	1	2	2	1	35	1	1	2	26202.79655	3	0.61	4.92	41	2.86	0.61	53.92	0.858	2.9	0.023	0	0.011	1	4	111.6157576	127.8339798	62.3	162.4	23.6	31.6	6011.2	103	5.5
76284	1	2	1	1	29	2	1	1	35168.82554	3	0.61	4.92	45	4.64	0.91	80.44	0.316	7.1	0.016	0	0.011	1	4	119.3823458	131.7931094	88.8	174.6	29.1	5.2	11580.4	115	5.6
94412	1	1	1	3	80	1	1	1	13268.45045	3	0.61	4.92	36	6.78	1.03	91.05	1.163	5.5	0.042	0	0.011	1	3	69.48588993	69.96245334	68.9	157.2	27.9	37.6	17414.8	103	5.3
95242	1	2	2	2	58	4	3	1	57659.41026	6	1.22	4.92	41	3.93	0.81	71.6	1.005	6.8	0.011	1	0.011	1	3	72.62302912	89.45200606	65.6	152.8	28.1	10.9	4950.4	103	5.8
95261	1	2	2	1	24	2	2	2	39583.31101	6	1.22	4.92	37	4.28	0.7	61.88	0.734	7.2	0.011	1	0.011	1	4	124.6001467	152.9763424	120.4	158.8	47.7	63.7	14939.6	88	5.2
98147	1	2	1	1	29	3	3	1	80680.59309	6	1.22	4.92	42	6.07	1.15	101.66	1.005	6.2	0.028	0	0.011	1	3	75.18408996	89.37268047	99.9	186.1	28.8	4.9	7160.4	106	5.1
99477	1	1	1	3	63	1	1	1	10832.02615	6	1.22	4.92	42	6.43	0.83	73.37	1.445	7.2	0.026	0	0.011	1	4	93.57413012	93.64278971	94.8	182.5	28.5	31.9	15912	123	5.6
74025	2	1	1	2	45	3	3	2	22855.38641	8	1.63	4.91	41	3.93	0.86	76.02	1.953	3.9	314	0	74.1	0	4	96.16669609	104.7249358	82.7	172.9	27.7	4	3094	103	5.9
73852	1	2	2	2	40	1	1	1	29877.19116	8	1.63	4.91	40	2.5	0.58	51.27	0.677	5.1	0.011	1	0.011	1	4	115.1404364	125.4868617	79.2	161.2	30.5	9.4	19624.8	92	5.2
78658	1	2	2	2	50	1	1	1	25479.4566	8	1.63	4.91	46	4.28	0.57	50.39	1.332	5.1	0.011	1	0.011	1	4	112.2720001	117.6456099	55.2	150	24.5	3.2	4243.2	103	5.7
81956	1	2	2	1	35	2	3	1	34093.59403	14	2.85	4.91	43	5.36	0.76	67.18	1.445	3.2	0.011	1	0.011	1	4	104.9638798	130.1112062	90.7	158.3	36.2	2.7	6099.6	103	5.1
82011	1	1	1	1	31	3	3	1	49904.10011	14	2.85	4.91	46	6.07	1	88.4	4.222	7	0.037	0	0.018	0	3	87.15486306	101.756312	82.1	173.3	27.3	9.1	8840	103	4.9
83084	1	2	1	2	50	1	1	1	25643.02696	8	1.63	4.91	45	5	0.72	63.65	2.834	5.9	0.016	0	0.011	1	4	115.5541206	108.7706072	75.9	167.3	27.1	1.1	11226.8	103	5.1
101894	2	1	2	2	46	5	3	2	6233.409551	7	1.43	4.9	36	2.14	0.58	51.27	1.095	4.3	147	0	201	0	4	111.9196155	120.30779	60.6	168.3	21.4	5.5	9724	91	4.9
73718	2	1	1	2	53	4	3	1	21581.58835	5	1.02	4.9	40	3.93	0.92	81.33	1.039	6.3	184	0	80.3	0	3	86.05951503	94.99640072	99.8	194	26.5	8.6	19182.8	95	6.1
73846	2	1	2	1	24	4	3	2	28762.60371	7	1.43	4.9	43	2.5	0.88	77.79	1.039	5.1	204	0	50.6	0	3	78.94526161	104.2975365	83.7	155.9	34.4	14	26078	103	5.1
79782	2	1	1	1	30	3	3	2	16811.71539	5	1.02	4.9	43	1.79	0.79	69.84	1.739	4.1	86	0	0.628	0	4	115.1650686	120.4940229	54	159.5	21.2	9.6	11668.8	93	4.8
80269	2	1	1	1	25	5	2	2	19743.97462	7	1.43	4.9	43	6.43	1.04	91.94	0.802	4.7	2.72	0	1	0	3	87.0161278	101.9385757	71.1	171.9	24.1	2.6	7956	90	5.1
80403	2	2	2	1	38	5	3	1	22886.73771	7	1.43	4.9	41	4.64	0.62	54.81	3.816	6	12.6	0	2.27	0	4	107.7273246	124.5003881	72.3	149.2	32.5	12.2	3624.4	103	7
80590	2	1	2	2	43	3	2	2	35135.00557	5	1.02	4.9	40	3.93	0.72	63.65	0.734	3.9	372	0	154	0	3	88.40689885	112.1985651	86.6	165.4	31.7	17	3978	99	5.4
82718	2	1	1	1	34	3	3	1	17889.38376	7	1.43	4.9	48	6.78	0.99	87.52	1.219	5.7	409	0	171	0	3	86.53360841	100.6700973	60	181.8	18.2	2.9	9635.6	106	5.2
85386	2	2	1	1	25	4	2	3	21218.10082	5	1.02	4.9	44	5.36	0.93	82.21	1.287	4.8	14.9	0	1.89	0	4	98.99811019	114.3659951	85	171.9	28.8	5.8	20508.8	103	5.7
85859	2	1	2	1	35	3	3	1	60750.37081	7	1.43	4.9	39	3.93	0.8	70.72	1.287	4.9	169	0	88.6	0	3	81.62633476	106.4900073	130.8	164.8	48.2	2.5	3182.4	103	5.2
88348	2	2	2	1	26	2	2	2	16146.16901	5	1.02	4.9	41	3.21	0.55	48.62	1.039	3.5	2.74	0	1.54	0	4	161.9296736	163.2979378	104.2	165.9	37.9	10.1	9989.2	103	5
95089	2	1	2	1	31	4	1	3	30473.81213	7	1.43	4.9	38	3.57	0.69	61	2.439	3.2	478	0	174	0	4	99.23472703	126.2529344	98.2	173	32.8	40.2	21392.8	103	6.6
98895	2	1	1	1	38	4	3	3	32207.29039	7	1.43	4.9	40	3.57	1.03	91.05	2.314	5.7	313	0	48.3	0	3	80.82167025	93.97159396	102	176	32.9	8.8	27846	103	5.9
99430	2	1	1	1	36	1	2	1	77230.03097	14	2.86	4.9	37	5.71	0.89	78.68	0.994	6	16.3	0	4.48	0	4	96.71917276	109.9984175	115.1	175.9	37.2	8.2	18122	102	5.8
99710	2	2	2	1	30	5	3	2	4362.621353	7	1.43	4.9	40	4.64	0.64	56.58	0.644	3.4	1.09	0	0.506	0	4	108.9568777	130.3287925	58.2	163.3	21.8	11.8	23337.6	94	5.5
102194	1	2	2	1	36	1	3	1	47208.57636	14	2.86	4.9	37	4.28	0.65	57.46	0.847	3.8	0.042	0	0.011	1	4	103.1360591	124.3141543	98.6	155.3	40.9	157.5	6630	89	5.3
75900	1	2	1	1	21	5	2	2	19743.97462	7	1.43	4.9	44	10	1.2	106.08	0.869	5.1	0.025	0	0.011	1	3	76.4279787	90.48807953	78.8	180.3	24.2	2.1	9724	90	5.3
76779	1	2	2	3	71	1	1	2	15239.15555	5	1.02	4.9	44	5.36	0.74	65.42	1.592	3.8	0.011	1	0.011	1	3	77.3647461	89.60287812	74.5	155.7	30.7	4.5	5038.8	112	6
77192	1	1	1	2	57	3	3	1	26347.83885	7	1.43	4.9	45	3.93	0.63	55.69	6.345	6.4	0.011	1	0.011	1	4	131.2672717	109.3933652	97.8	174.4	32.2	14.2	8928.4	106	5.6
77245	1	2	2	3	73	5	3	1	17284.67663	7	1.43	4.9	44	2.86	0.52	45.97	1.242	4.3	0.011	1	0.011	1	4	115.5898113	103.1635239	60.5	150.5	26.7	4.9	5215.6	105	5.7
78633	1	2	1	1	24	5	3	2	19743.97462	7	1.43	4.9	48	2.86	0.93	82.21	1.073	7.5	0.047	0	0.011	1	4	99.82190277	115.1722005	62.2	183.8	18.4	2.4	5569.2	103	5.1
79829	1	1	1	2	47	1	3	2	28509.56814	5	1.02	4.9	42	6.07	0.74	65.42	0.711	5.4	0.011	1	0.011	1	4	113.3727755	109.8432127	75.2	174.1	24.8	50	20508.8	103	5.4
80064	1	1	1	1	32	5	3	1	17754.49379	5	1.02	4.9	49	5.36	0.95	83.98	3.647	9.6	0.019	0	0.011	1	4	91.87546763	106.520456	86.7	167.7	30.8	1.2	2475.2	103	5.9
80774	1	2	2	3	76	3	3	1	19767.67133	5	1.02	4.9	43	3.57	0.64	56.58	0.937	2.8	0.011	1	0.011	1	4	90.22047406	94.34215719	59.5	161.4	22.8	3	4331.6	93	5.5
80846	1	2	2	3	80	3	2	2	20502.69263	5	1.02	4.9	38	2.86	0.67	59.23	1.716	4.1	0.011	1	0.011	1	3	84.68848509	90.35608343	68.1	152.8	29.2	9.5	4596.8	110	5.6
81418	1	2	2	3	61	4	1	2	18058.02597	5	1.02	4.9	36	4.64	0.99	87.52	0.587	6.2	0.048	0	0.02	0	2	57.02390873	71.24596926	125.4	162.9	47.3	285	19536.4	103	5.8
81484	1	2	1	1	32	3	3	1	68996.41222	7	1.43	4.9	44	4.64	0.99	87.52	2.981	7.5	0.045	0	0.062	0	3	87.60514011	102.0944165	167.6	178.5	52.6	3.2	5480.8	123	5.3
81997	1	1	1	3	80	3	3	1	11173.3654	5	1.02	4.9	41	6.07	0.98	86.63	1.31	6.2	0.011	1	0.011	1	3	73.59289541	73.63815566	87.7	170.4	30.2	14.8	9370.4	98	5.4
82542	1	1	1	3	66	1	1	1	13023.45115	5	1.02	4.9	44	5	0.66	58.34	1.197	5.7	0.011	1	0.011	1	4	120.7582827	100.7466531	79.5	169.7	27.6	5.7	13967.2	125	5.7
82945	1	2	2	3	80	3	2	2	20502.69263	5	1.02	4.9	41	3.93	0.81	71.6	1.456	5.4	0.011	1	0.011	1	3	68.03352521	76.6431863	75.8	143.4	36.9	10.3	4331.6	105	5.3
83007	1	2	1	3	66	1	1	1	12352.53595	5	1.02	4.9	41	5.36	0.73	64.53	2.71	6.7	0.011	1	0.011	1	4	107.496927	96.65792979	80	165.1	29.3	35.2	4243.2	103	5.7
83552	1	2	1	3	60	2	1	1	10650.48838	5	1.02	4.9	42	5	0.84	74.26	7.203	5.7	0.038	0	0.011	1	4	112.9685797	110.2991951	84.5	174.1	27.9	13	16265.6	103	6.8
83665	1	2	2	1	31	5	3	1	17049.51484	5	1.02	4.9	42	3.57	0.69	61	1.129	5	0.011	1	0.011	1	4	99.23472703	126.2529344	72	165.9	26.2	3.4	3270.8	103	5.3
85508	1	2	2	2	50	2	3	1	10054.09567	5	1.02	4.9	40	3.57	0.81	71.6	2.066	4.4	0.011	1	0.011	1	4	90.71141701	109.6679013	107.8	157.8	43.3	41.6	37393.2	103	5.6
85870	1	1	1	3	66	1	1	1	9436.399232	5	1.02	4.9	43	3.57	0.97	85.75	2.789	6.9	0.02	0	0.011	1	3	77.43477637	82.11016806	75.1	161.9	28.7	15	19182.8	103	6.2
83982	1	2	1	1	25	3	3	2	140866.6973	15	3.07	4.89	47	6.43	0.97	85.75	1.366	6	0.026	0	0.011	1	4	94.30216112	109.5160453	71.4	176.2	23	6.3	14409.2	103	5.1
84696	1	1	1	3	61	2	2	1	8943.542163	15	3.07	4.89	42	3.21	0.83	73.37	1.411	6.4	0.011	1	0.011	1	4	114.1570122	110.0675456	67.4	163.9	25.1	9.2	9105.2	103	5.3
87004	1	1	1	1	37	3	2	1	40337.65526	9	1.84	4.89	48	7.14	1.1	97.24	1.953	7.6	0.019	0	0.011	1	3	75.32271054	88.44306327	95.8	181.7	29	3.5	6630	103	5.1
87226	1	2	2	2	41	5	1	1	23307.78639	9	1.84	4.89	44	5.36	0.58	51.27	0.869	4.8	0.028	0	0.011	1	4	114.5647275	124.6084537	52.8	155.6	21.8	9.8	9282	103	5.1
88818	1	1	2	1	28	1	2	1	35137.87751	15	3.07	4.89	40	7.14	0.65	57.46	1.931	4.4	0.015	0	0.011	1	4	108.5342626	131.500254	89.8	151.7	39	6.7	9458.8	103	5
89751	1	2	1	2	54	3	3	1	45507.72077	9	1.84	4.89	45	5.71	1.1	97.24	1.231	5	0.034	0	0.011	1	3	69.75815036	78.48759118	111.1	181.8	33.6	4.2	13878.8	103	5.8
90125	1	2	2	1	39	1	3	1	23405.47587	9	1.84	4.89	40	3.57	0.61	53.92	2.179	4.3	0.011	1	0.011	1	4	109.1905891	124.2920365	109.8	162.8	41.4	25.7	11580.4	103	5.2
90972	1	2	1	2	40	4	3	1	18205.19179	9	1.84	4.89	44	3.57	0.91	80.44	1.739	7.2	0.011	1	0.011	1	4	92.27543553	105.2570035	104.1	173.1	34.7	16.5	16619.2	103	5.6
91389	1	2	2	2	54	1	1	1	27262.38727	15	3.07	4.89	42	4.64	0.61	53.92	1.197	3.3	0.011	1	0.011	1	4	102.2104714	111.8618587	103.6	157.5	41.8	1.8	2740.4	103	6.4
92871	1	2	2	1	23	3	3	2	96765.5823	15	3.07	4.89	49	4.28	0.79	69.84	0.914	4.2	0.039	0	0.023	0	4	90.18816276	117.3651599	53.9	167.5	19.2	4.4	5127.2	103	5
93192	1	2	1	2	48	5	3	1	19517.84078	9	1.84	4.89	42	6.78	0.9	79.56	2.721	6.5	0.011	1	0.011	1	4	90.06379061	100.6428764	64.9	164.1	24.1	4.2	8928.4	103	5.8
100572	2	1	1	2	41	3	3	3	22218.94297	2	0.41	4.88	38	4.28	0.95	83.98	6.289	5.9	227	0	55	0	3	87.36749529	99.99453228	123.3	180	38.1	36.3	23072.4	103	6
74563	2	1	2	2	40	3	3	1	27133.21583	6	1.23	4.88	42	5.36	0.98	86.63	1.152	5	51	0	30.3	0	3	62.85631034	83.43784219	67.2	158.2	26.9	9	5834.4	81	5.1
75393	2	1	2	1	30	4	3	2	38490.19971	2	0.41	4.88	40	2.5	1.07	94.59	1.14	3.3	352	0	76.3	0	3	60.21122455	81.77231705	98.6	176	31.8	4.8	14055.6	100	5.1
76011	2	1	2	1	32	2	3	1	50017.26474	4	0.82	4.88	39	4.28	0.7	61.88	2.619	4.9	368	0	151	0	4	117.5319631	144.616638	116.8	161.5	44.8	45	9900.8	103	5.8
77470	2	1	2	1	25	3	3	2	80448.01694	14	2.87	4.88	44	1.43	0.79	69.84	0.519	6.2	7.54	0	4.76	0	3	88.67444294	115.7277985	78.8	162	30	4	8309.6	103	5.3
79398	2	1	1	1	29	4	1	3	30023.16731	4	0.82	4.88	43	4.28	0.9	79.56	0.711	4.9	28.5	0	4.78	0	4	99.76435503	115.0131026	67.4	171.1	23	8.6	13260	103	5.4
80222	2	1	2	2	57	3	1	1	17771.77847	4	0.82	4.88	40	4.64	1.03	91.05	2.631	3.7	311	0	252	0	2	55.23129179	70.34972697	63.8	158	25.6	3	7248.8	84	5.3
80592	2	1	1	1	20	1	2	1	52508.48399	4	0.82	4.88	45	2.86	0.8	70.72	0.994	6	47.3	0	7.39	0	4	123.2432421	128.5960916	92.7	173.5	30.8	17	9282	101	5.1
82325	2	1	1	1	39	3	3	1	23241.03735	6	1.23	4.88	46	3.21	0.94	83.1	1.016	5.1	381	0	128	0	3	89.34338245	102.5195721	88.5	170.3	30.5	2.5	6276.4	103	5.5
84879	2	1	2	1	35	1	1	2	22875.99731	4	0.82	4.88	41	3.93	0.62	54.81	1.694	4.2	195	0	43.2	0	4	109.5408562	127.1519309	107.9	164.1	40.1	10.6	11845.6	103	5.9
88503	2	1	2	2	48	4	1	2	20555.85401	6	1.23	4.88	43	3.93	0.71	62.76	1.264	7.6	192	0	57	0	3	87.86134522	109.8964954	160.4	162	61.1	19.1	23514.4	103	6
91555	2	1	2	1	35	2	3	3	19792.22346	14	2.87	4.88	42	5	0.79	69.84	1.705	4	50.7	0	28.3	0	4	100.377667	125.0298219	70.6	164.7	26	3.3	9105.2	93	5.1
91930	2	1	1	1	34	2	3	2	19243.70648	14	2.87	4.88	47	6.07	0.93	82.21	1.05	4.1	22.4	0	8.38	0	4	112.7252289	124.4295658	58.1	169.6	20.2	6.5	5569.2	109	5.7
92784	2	2	2	1	23	3	3	2	82754.8573	12	2.46	4.88	46	4.64	0.66	58.34	0.926	3.8	24.8	0	8.57	0	4	110.9832662	135.5185945	74.6	166.9	26.8	6.9	4508.4	103	4.9
93413	2	1	2	2	57	2	3	1	15574.29909	14	2.87	4.88	40	5	0.8	70.72	1.298	3.9	212	0	117	0	3	89.60580238	105.748876	61.3	161.2	23.6	5.6	9193.6	97	5.6
93709	2	1	2	3	75	4	3	2	12043.38827	2	0.41	4.88	37	7.14	1.32	116.69	1.49	6.2	54.3	0	0.628	0	2	39.23396505	48.02726085	88.8	151.1	38.9	26.4	19006	103	6.3
95152	2	2	1	2	59	4	3	2	17908.25614	2	0.41	4.88	39	5.36	1.05	92.82	0.508	8.5	193	0	101	0	3	72.29406399	79.49439846	81.6	175.2	26.6	24.9	12906.4	108	5.9
102393	1	2	2	1	20	3	3	2	80024.5098	2	0.41	4.88	43	5	0.88	77.79	0.689	4.8	0.022	0	0.024	0	3	81.92187075	107.2696976	52.6	171	18	6.3	3182.4	97	5.4
75790	1	2	2	1	28	1	3	1	19370.33012	14	2.87	4.88	43	4.28	0.59	52.16	1.106	4.5	0.011	1	0.011	1	4	121.3684071	135.7577946	70.3	161	27.1	7.6	14144	85	4.8
78253	1	2	2	1	23	3	2	1	80032.44318	14	2.87	4.88	43	2.86	0.65	57.46	1.784	5.5	0.036	0	0.019	0	4	112.9559701	136.2010166	106.8	163.9	39.8	260	20508.8	82	5.2
79868	1	2	1	1	30	1	1	1	25882.31414	14	2.87	4.88	43	5	0.85	75.14	4.911	7.5	0.011	1	0.011	1	4	105.8358967	116.9227605	117.8	173.3	39.2	18	25370.8	99	5.4
81700	1	2	2	1	30	5	3	1	25813.54744	14	2.87	4.88	44	5	0.56	49.5	3.082	4.7	0.011	1	0.011	1	4	127.1093085	136.1820044	58.2	153.1	24.8	2	7602.4	103	5
81949	1	2	1	2	47	2	3	1	18761.57098	14	2.87	4.88	40	4.64	0.68	60.11	1.648	5.6	0.033	0	0.011	1	4	151.4919368	131.8104177	87.6	172.3	29.5	9.4	14409.2	110	5.2
87379	1	2	1	1	29	1	1	1	37376.02031	6	1.23	4.88	43	6.43	0.9	79.56	2.032	7.1	0.021	0	0.011	1	4	99.76435503	115.0131026	104.9	167.5	37.4	3.9	12464.4	103	5.9
89670	1	2	1	1	38	2	3	3	19243.70648	14	2.87	4.88	43	5.71	1.02	90.17	0.802	4.7	0.02	0	0.011	1	4	99.06494441	110.0119738	72	175.9	23.3	2.3	5922.8	102	5.4
90493	1	2	1	2	46	2	2	1	37077.87895	6	1.23	4.88	43	4.64	0.64	56.58	3.635	3.6	0.015	0	0.011	1	4	163.1808303	136.0885797	78	166.1	28.3	2.1	2740.4	103	5.8
90551	1	2	2	2	40	1	3	1	20579.0954	6	1.23	4.88	40	4.28	0.57	50.39	1.039	4.3	0.043	0	0.011	1	4	117.4746588	126.206941	68.8	155.6	28.4	4.5	4243.2	103	5.2
91338	1	2	2	2	40	2	3	1	23731.71179	6	1.23	4.88	39	4.64	0.55	48.62	1.75	2.2	0.011	1	0.011	1	4	148.3705996	148.0028843	54.2	151.3	23.7	23.7	11668.8	103	5.3
94933	1	2	2	2	54	1	2	2	31221.45815	2	0.41	4.88	38	4.64	0.71	62.76	1.05	4.7	0.011	1	0.011	1	3	85.78549988	105.3608666	103.2	159.1	40.8	12.2	18564	103	7.2
95342	1	2	2	1	31	3	3	2	52488.07549	2	0.41	4.88	43	4.64	0.57	50.39	0.621	3.8	0.011	1	0.011	1	4	123.7131732	134.4435601	57.9	163.7	21.6	7.3	12022.4	95	5.4
92149	2	1	1	1	33	3	2	1	40107.90034	7	1.44	4.86	46	3.93	0.82	72.49	0.858	5.1	251	0	59.8	0	4	108.2028085	116.18779	71.8	179.3	22.3	6.4	11757.2	91	5.2
88497	1	2	2	2	42	3	3	2	130313.32	7	1.44	4.86	44	5.71	0.86	76.02	2.145	5.4	0.02	0	0.011	1	3	72.36209556	94.10967783	97	151.4	42.3	3.7	5392.4	103	5.2
91112	1	2	2	1	39	5	1	1	13208.94273	7	1.44	4.86	41	2.5	0.46	40.66	1.931	4.3	0.023	0	0.019	0	4	151.2283804	136.385906	63.4	157.4	25.6	1.5	1768	103	5.7
92026	1	1	2	2	42	1	2	1	19178.73769	7	1.44	4.86	44	4.64	0.72	63.65	1.118	4.4	0.011	1	0.011	1	3	88.83020148	112.9894915	81.8	169.2	28.6	13.8	14232.4	106	5.5
102793	2	1	2	1	30	3	3	1	33303.89351	10	2.06	4.85	42	5	0.67	59.23	1.456	4.1	84.9	0	36.9	0	4	103.346558	128.379291	105.7	155.1	43.9	13.2	14320.8	103	5.1
90528	2	1	2	2	40	3	3	1	24776.20232	8	1.65	4.85	46	2.5	0.58	51.27	1.49	3.6	55.9	0	144	0	4	115.1404364	125.4868617	96.3	157.5	38.8	19.7	28906.8	103	5
96175	2	1	1	1	39	4	1	3	26598.93941	8	1.65	4.85	40	5	1.13	99.89	2.823	5.7	193	0	82.7	0	3	72.24360505	84.82768751	97.2	170.7	33.4	5.6	19536.4	103	6
73875	1	1	1	2	43	2	2	1	33544.72675	8	1.65	4.85	40	5	1.05	92.82	1.637	6.5	0.021	0	0.011	1	4	93.43167202	103.093667	92.3	180.8	28.2	13.6	19624.8	103	5.3
75321	1	1	1	1	25	2	3	2	35859.6775	5	1.03	4.85	47	3.93	0.89	78.68	2.981	7.4	0.034	0	0.011	1	4	126.2300572	137.7298707	91	177.1	29	7.8	17680	91	5.2
82851	1	2	2	2	51	1	3	1	19940.60693	8	1.65	4.85	40	3.57	0.64	56.58	1.377	4	0.011	1	0.011	1	4	97.83032994	112.4539177	55.4	161.9	21.1	3.4	7956	83	5.3
83050	1	2	2	2	46	2	3	1	26967.88893	8	1.65	4.85	41	5	0.47	41.55	2.789	3	0.039	0	0.011	1	4	172.9035085	149.4255282	54.1	156	22.2	4.8	7072	103	5.1
97561	1	2	1	2	46	4	3	1	22221.60301	10	2.06	4.85	45	6.07	0.84	74.26	0.903	5.3	0.011	1	0.011	1	4	98.37390533	105.002449	100.7	176.4	32.4	5.6	6806.8	103	5.4
81000	2	1	1	1	28	4	1	2	23720.01098	6	1.24	4.84	45	2.86	0.89	78.68	1.694	4	460	0	53.5	0	4	101.7815126	116.3569822	72.2	175.4	23.5	2.3	3182.4	89	5.2
84896	2	2	1	1	22	5	2	2	11883.23038	6	1.24	4.84	48	7.14	1.11	98.12	1.174	5.7	7.27	0	0.825	0	3	82.83684068	97.36004739	67.4	170.4	23.2	3.9	6011.2	101	5.2
85142	2	1	1	3	71	1	1	1	11308.97764	6	1.24	4.84	41	5.36	0.91	80.44	1.253	3.8	329	0	99.6	0	3	82.12943538	84.65989107	62.6	169	21.9	47	8928.4	103	5.8
85259	2	1	1	1	38	3	2	2	27663.04481	6	1.24	4.84	47	5.36	1.13	99.89	2.281	5	314	0	113	0	3	72.62555342	85.42566718	72.1	169.7	25	1.5	4950.4	81	5.1
86209	2	1	1	1	31	2	3	2	22491.00336	6	1.24	4.84	44	3.93	0.94	83.1	1.185	7.7	22.3	0	7.92	0	4	113.4500526	125.6886996	105.4	173.1	35.2	1.4	3624.4	103	5
86837	2	1	1	2	57	3	1	1	26580.22466	6	1.24	4.84	47	5	1.03	91.05	1.31	6.1	144	0	45.7	0	3	74.43570322	82.23038335	78.2	165	28.7	7.7	3801.2	98	5.3
86981	2	1	2	1	27	3	2	1	72675.80476	6	1.24	4.84	41	3.93	0.54	47.74	1.095	4.9	170	0	68.8	0	4	135.4230875	140.7564453	61.3	171.4	20.9	1.1	1591.2	83	4.8
87829	2	2	1	1	23	5	3	2	11883.23038	6	1.24	4.84	49	5.36	1.07	94.59	0.565	7.7	1.2	0	0.403	0	3	85.64429102	100.3994799	80.8	169.4	28.2	1.5	3270.8	104	5.7
88351	2	1	2	2	41	3	3	2	29616.23404	6	1.24	4.84	44	6.07	1.14	100.78	0.982	5.5	189	0	136	0	2	52.52652046	70.91348883	103.8	162.6	39.3	65.1	36509.2	85	5.3
92081	2	2	2	2	49	2	2	2	18887.47023	6	1.24	4.84	41	3.93	0.56	49.5	7.542	5.4	220	0	60.8	0	4	139.4523337	138.1143741	72.5	159.4	28.5	2.1	3889.6	103	5.2
97048	2	1	2	1	34	4	3	2	22791.51281	3	0.62	4.84	40	4.64	0.83	73.37	0.655	5	270	0	92	0	3	78.69291176	103.254229	85.1	159	33.7	7.6	19271.2	98	5.2
99536	2	1	2	1	36	4	3	3	17579.94953	6	1.24	4.84	41	6.07	0.88	77.79	1.298	4.9	76.5	0	28.3	0	3	72.70755536	95.86609394	126.6	172.2	42.7	11.8	11668.8	103	5.4
101599	1	2	1	1	22	3	3	3	48039.64146	6	1.24	4.84	40	4.64	0.99	87.52	1.919	6.8	0.026	0	0.011	1	4	94.52860087	109.5240529	98.2	173.9	32.5	15.4	24221.6	100	5.4
84092	1	2	2	2	58	5	3	1	12184.11925	6	1.24	4.84	47	7.85	0.99	87.52	0.711	5.7	0.017	0	0.011	1	2	57.61068734	72.7633279	51.3	148.7	23.2	7.5	7956	103	5.8
84982	1	2	1	1	26	1	1	3	29671.14494	6	1.24	4.84	46	4.28	0.59	52.16	1.919	7.2	0.011	1	0.011	1	4	166.0486074	139.7246621	120.8	163.9	45	5.5	15823.6	103	5.7
86618	1	2	2	1	34	5	3	1	26033.34384	6	1.24	4.84	42	3.93	0.55	48.62	7.474	4.1	0.035	0	0.011	1	4	126.5240806	133.1960213	71.3	155.4	29.5	1.3	3182.4	103	5.8
87454	1	2	2	2	56	4	2	1	21473.0746	6	1.24	4.84	40	4.64	0.77	68.07	0.339	4.5	0.011	1	0.011	1	3	77.54422996	95.57046867	54.1	158.9	21.4	16	18210.4	97	6
87591	1	2	1	2	47	5	3	1	20419.97697	6	1.24	4.84	43	3.93	0.88	77.79	2.597	5.6	0.033	0	0.011	1	4	92.8259024	102.2928044	84	169.8	29.1	3.5	9193.6	103	5.4
87707	1	2	2	1	27	3	3	1	82125.93021	6	1.24	4.84	45	5.71	0.74	65.42	0.576	5.6	0.011	1	0.011	1	4	94.1416282	122.0548457	63.5	169.9	22	18.2	13702	84	5
87798	1	2	1	1	36	1	1	1	25064.1077	6	1.24	4.84	47	5.36	0.89	78.68	0.802	6.1	0.011	1	0.011	1	4	96.71917276	109.9984175	85.5	166.2	31	5	10166	102	5.9
88943	1	1	1	2	43	1	1	1	41309.40111	6	1.24	4.84	46	3.21	0.85	75.14	1.705	6.1	0.028	0	0.011	1	4	98.37721232	106.7183964	95.2	174.7	31.2	4.9	11403.6	103	5.8
89629	1	2	1	2	54	2	1	1	18535.92801	6	1.24	4.84	39	3.57	0.6	53.04	2.1	5.6	0.044	0	0.016	0	4	170.1681167	132.1099338	107.6	168.6	37.9	12.5	11403.6	103	5.6
89797	1	2	2	2	59	1	1	1	20652.82139	6	1.24	4.84	48	3.93	0.79	69.84	3.319	6.9	0.011	1	0.011	1	3	74.48988988	91.14065397	74.6	160.7	28.9	4.1	6541.6	103	6
89841	1	1	1	2	57	4	3	1	21346.16583	6	1.24	4.84	42	3.93	1.11	98.12	0.463	6.1	0.011	1	0.011	1	3	68.27987784	76.13852759	104.3	169.3	36.4	19.8	17238	113	6.1
90599	1	2	2	2	40	5	1	1	23508.5955	6	1.24	4.84	50	5	0.65	57.46	0.948	3.9	0.027	0	0.011	1	4	100.9535888	120.869736	50.8	161.2	19.5	1.5	3094	103	4.7
91008	1	2	2	1	27	1	3	1	22781.83806	6	1.24	4.84	45	2.86	0.58	51.27	1.05	4.9	0.011	1	0.011	1	4	124.7036615	137.4858578	63.7	161	24.6	4.6	6011.2	93	5.3
91449	1	2	2	2	50	1	1	1	21028.71767	3	0.62	4.84	39	7.14	0.52	45.97	1.073	3.8	0.016	0	0.011	1	4	124.8197144	121.2532681	73.1	145.1	34.7	16.9	12818	99	6
92657	1	2	2	1	24	1	1	3	22264.06901	6	1.24	4.84	47	3.21	0.42	37.13	0.632	3	0.011	1	0.011	1	4	185.3657065	156.1453572	61	151.7	26.5	181.9	9724	103	5.1
92896	1	2	1	3	67	5	1	1	14670.19017	6	1.24	4.84	48	5.36	0.87	76.91	0.971	5.5	0.022	0	0.011	1	3	87.52651691	89.30381672	64.6	163.2	24.3	285	18740.8	114	5.5
93213	1	1	2	1	32	1	1	2	22381.02508	6	1.24	4.84	41	6.43	0.6	53.04	1.434	3.6	0.011	1	0.011	1	4	115.8537152	131.2684384	71.9	159.3	28.3	6.1	11492	103	5.2
93459	1	2	2	2	44	2	1	1	17583.8747	6	1.24	4.84	40	2.5	0.5	44.2	1.05	4.3	0.011	1	0.011	1	4	162.4472245	148.4859516	81.5	155.5	33.7	34.4	10077.6	103	5.7
94596	1	2	1	2	45	3	3	1	57804.22486	15	3.1	4.84	46	6.43	1.29	114.04	1.005	6.6	0.011	1	0.011	1	3	60.23034942	70.96660433	74.6	175.8	24.1	5.3	14851.2	110	5.3
96050	1	2	2	2	46	3	3	1	62941.67345	15	3.1	4.84	42	3.93	0.63	55.69	0.734	5.2	0.011	1	0.011	1	4	101.7332971	117.0788689	84.7	164.8	31.2	182	20066.8	108	5.3
97456	1	2	2	1	38	4	3	2	27334.75432	3	0.62	4.84	38	7.85	1.22	107.85	0.282	4.2	0.025	0	0.011	1	2	49.32721991	67.54169157	76.3	169.7	26.5	7.3	14409.2	98	5.4
74118	1	2	2	1	35	1	2	1	36433.53188	14	2.9	4.83	44	3.21	0.68	60.11	0.858	5.7	0.011	1	0.011	1	4	98.46476658	123.3458077	74.5	165.2	27.3	6.8	6806.8	92	5.3
75188	1	2	2	1	35	4	3	1	19088.96138	7	1.45	4.83	40	3.21	0.59	52.16	0.418	3.9	0.043	0	0.011	1	4	115.9933041	129.243739	93.4	166.6	33.7	18.4	8486.4	97	5.6
75537	1	2	2	2	42	2	3	1	35528.73577	14	2.9	4.83	46	5.36	0.7	61.88	1.366	3.4	0.011	1	0.011	1	4	111.2197283	134.8064729	54.1	153.6	22.9	3.8	5304	103	5.2
79899	1	2	1	1	37	1	1	1	57439.60882	14	2.9	4.83	44	5.36	0.98	86.63	1.208	6.6	0.011	1	0.011	1	3	86.06334216	99.60593518	84.2	173.1	28.1	1.3	6541.6	102	5.4
80912	1	2	2	1	28	2	3	1	46018.65325	14	2.9	4.83	47	4.28	1.42	125.53	2.258	5.8	0.031	0	0.011	1	2	53.38641326	71.83274184	61.3	153.5	26	17.4	37923.6	103	5.4
101077	2	1	1	1	36	3	3	2	38157.78902	4	0.83	4.82	46	3.93	0.92	81.33	2.01	5.2	183	0	91.6	0	4	93.08881209	107.0458725	74.3	184.2	21.9	4.9	10696.4	103	5.1
98028	2	1	2	1	34	3	3	2	32341.3013	4	0.83	4.82	43	3.57	0.76	67.18	3.85	6	245	0	164	0	3	87.11498142	113.0529811	80.1	155.7	33	20	22984	103	5.1
96642	1	1	1	3	67	1	1	1	10539.04087	4	0.83	4.82	43	6.78	0.87	76.91	1.727	6	0.02	0	0.011	1	3	87.52651691	89.30381672	61.9	159.6	24.3	11.6	9193.6	95	5.5
98784	1	2	2	1	25	5	2	1	75043.64533	4	0.83	4.82	43	1.79	0.68	60.11	1.095	5.2	0.027	0	0.011	1	4	105.4253003	132.3219549	102	169.8	35.4	2.3	3801.2	103	5.4
76046	2	1	1	2	50	3	2	1	26108.80047	5	1.04	4.81	39	4.28	1.1	97.24	3.15	4.1	9.71	0	7.16	0	3	70.85654615	80.72424775	93.4	179.6	29	2.3	8486.4	103	5.6
80528	2	1	2	2	48	3	2	1	26510.78906	5	1.04	4.81	42	2.14	0.79	69.84	3.432	5.3	557	0	184	0	3	77.67626227	98.46239766	80.7	165.5	29.5	11.5	2033.2	103	6
89833	2	1	2	1	36	4	3	3	18961.96318	9	1.87	4.81	39	2.5	0.68	60.11	0.937	5.5	44	0	6.23	0	4	97.9032843	122.4823871	116.7	163.2	43.8	5.8	7160.4	103	5.5
90454	2	1	2	1	20	3	2	3	72730.16503	5	1.04	4.81	45	3.21	0.8	70.72	1.231	6.2	189	0	28.8	0	4	91.44648564	118.3232608	92.2	169.8	32	126.1	62322	103	5
76627	1	2	2	3	76	3	3	2	20864.65336	5	1.04	4.81	41	3.57	0.82	72.49	0.644	5.5	0.011	1	0.011	1	3	67.77907055	77.8382723	68.4	147.9	31.3	9	8486.4	106	5.4
79187	1	2	2	2	52	5	1	2	32977.44745	5	1.04	4.81	36	5.36	0.8	70.72	1.558	3.9	0.011	1	0.011	1	3	75.322969	94.50310574	81.5	157.6	32.8	9.6	19978.4	86	4.7
97449	2	1	2	1	37	5	3	2	56127.07892	6	1.25	4.8	42	3.93	0.66	58.34	1.355	3.5	1.98	0	1.01	0	4	100.7727946	122.8254511	93	162.7	35.1	3.2	3712.8	103	5.7
95504	1	2	2	3	61	3	2	1	68538.53968	6	1.25	4.8	38	2.14	0.68	60.11	1.75	7.9	0.03	0	0.026	0	3	87.96394781	102.7554473	135	155.9	55.5	86.6	33768.8	103	6.6
101733	2	2	2	1	25	5	3	3	31398.1543	7	1.46	4.79	43	3.57	0.68	60.11	0.79	4.5	3.54	0	0.927	0	4	105.4253003	132.3219549	56.6	158.1	22.6	16.8	33945.6	92	5.4
76901	2	1	2	2	52	4	3	1	24417.28185	9	1.88	4.79	37	2.86	1.24	109.62	0.858	6.1	339	0	89.4	0	2	45.42392421	60.19976057	94.5	159.4	37.2	6.3	10519.6	94	5.4
82416	2	1	1	2	50	4	3	1	23342.42741	9	1.88	4.79	49	5.36	1.64	144.98	1.558	7.9	218	0	233	0	2	44.69071852	53.52082016	105.2	180.5	32.3	16.4	21658	108	5.5
84420	2	1	1	1	27	4	3	1	29464.38277	8	1.67	4.79	45	5	0.9	79.56	2.134	6	130	0	7.11	0	4	101.2221013	116.6403521	105.7	177.1	33.7	4.3	22718.8	103	5.5
92140	2	1	2	2	48	3	3	2	37421.78234	7	1.46	4.79	46	2.86	0.75	66.3	2.371	5.5	269	0	124	0	3	82.47632187	103.8701225	70.6	159.9	27.6	63.3	19978.4	103	4.9
95002	2	1	1	1	26	1	1	1	16580.58885	7	1.46	4.79	44	3.93	0.7	61.88	2.055	6.4	126	0	22.5	0	4	136.3186639	130.2440674	84.2	170.8	28.9	3.2	7072	103	5.2
84833	1	2	2	1	32	4	3	1	21168.99063	15	3.13	4.79	41	4.64	0.76	67.18	0.96	3.5	0.011	1	0.011	1	3	88.19371216	114.6524981	61.2	170.2	21.1	21.4	24044.8	103	4.6
85977	1	2	1	1	35	2	3	1	23130.35578	15	3.13	4.79	47	4.64	0.89	78.68	8.817	8.1	0.011	1	0.011	1	4	117.8959233	128.386874	124.9	178.8	39.1	16.9	19536.4	103	5.3
90235	1	2	1	2	51	1	1	1	17143.42192	8	1.67	4.79	48	6.43	0.59	52.16	3.398	4.1	0.011	1	0.011	1	4	144.8231807	117.2206919	63.2	148.8	28.5	8	8840	103	5.5
95645	1	2	2	3	67	1	1	2	13253.32965	7	1.46	4.79	44	5.36	0.63	55.69	1.964	4.9	0.011	1	0.011	1	4	94.25616702	101.0212497	56.4	150.1	25	6.8	1591.2	103	5.8
98216	1	2	1	2	47	2	3	1	42078.29686	14	2.92	4.79	40	5.71	1.06	93.7	1.964	7.3	0.015	0	0.011	1	4	90.76153554	99.26428867	80.1	170.9	27.4	4.2	10342.8	103	5.5
98351	1	2	2	1	38	1	3	1	34839.55901	14	2.92	4.79	44	5.36	0.7	61.88	0.768	4.7	0.039	0	0.011	1	4	93.64891405	119.6273042	71.1	166.4	25.7	72.6	27050.4	103	5.5
101014	2	1	2	2	42	3	2	1	31176.70906	3	0.63	4.76	40	2.86	0.66	58.34	1.14	3.9	465	0	343	0	4	98.2129252	118.5863249	59.1	170	20.4	11.9	12641.2	100	5.3
75636	2	1	2	1	35	3	3	1	85751.78833	6	1.26	4.76	37	3.57	0.86	76.02	0.926	4.3	19.5	0	4.01	0	3	75.09048826	98.85293021	94.6	162.6	35.8	3.6	7425.6	91	5.2
77492	2	1	1	1	34	4	2	3	32146.4303	6	1.26	4.76	41	6.43	1.07	94.59	1.592	6.4	238	0	41.1	0	3	79.11137795	92.93369321	93.5	169	32.7	18.1	42785.6	103	5.9
78070	2	1	1	2	46	3	2	1	23010.64255	7	1.47	4.76	43	3.57	0.95	83.98	1.084	6.2	282	0	101	0	3	85.35032287	96.54337919	69.2	170.2	23.9	8.8	16796	103	5.6
78806	2	1	2	2	46	3	1	1	21378.81263	2	0.42	4.76	41	4.64	0.76	67.18	1.377	3.6	331	0	86.7	0	3	81.93005165	103.9137459	75.5	156.6	30.8	8.2	7514	114	5.7
78827	2	1	2	2	42	4	3	2	36482.56002	7	1.47	4.76	37	1.43	0.7	61.88	0.677	4.6	28.1	0	6.99	0	4	91.76545237	116.3127462	129.3	153.3	55	15.2	12464.4	103	5.5
85790	2	1	1	3	60	4	3	2	12459.288	2	0.42	4.76	34	3.21	0.86	76.02	0.576	5.7	230	0	119	0	4	90.71145481	94.25162145	66	189	18.5	2.6	9989.2	103	4.9
85898	2	1	1	2	47	4	2	2	15972.217	3	0.63	4.76	48	7.5	1.51	133.48	1.885	9.2	195	0	154	0	2	49.78090485	59.5089182	109.1	173.5	36.2	23	12464.4	108	5.9
86920	2	1	1	1	27	5	3	1	58487.90912	2	0.42	4.76	49	8.21	1.03	91.05	0.914	4.9	142	0	48.9	0	3	86.62775254	101.5207599	96.7	179.9	29.9	3.8	7690.8	103	5.1
88365	2	1	1	1	36	2	3	2	27061.05784	2	0.42	4.76	46	7.14	0.83	73.37	1.185	7.2	281	0	64	0	4	127.0559893	131.1982584	106.2	178.2	33.4	9.9	17414.8	103	4.9
90670	2	1	2	1	34	3	3	1	58416.25588	2	0.42	4.76	43	7.85	0.94	83.1	1.344	3.8	286	0	84.4	0	3	68.16511798	90.8428276	61.1	155.5	25.3	11	3978	100	5.3
91436	2	1	2	1	22	1	2	2	22264.06901	1	0.21	4.76	44	2.5	0.43	38.01	0.948	3.9	1.28	0	0.912	0	4	183.6147442	157.1333875	59.4	161.4	22.8	17.5	6983.6	103	5.3
92243	2	1	1	3	62	1	1	1	8620.969737	3	0.63	4.76	37	2.86	0.58	51.27	1.761	4.5	171	0	55.5	0	4	141.966747	109.2690797	101.7	168.6	35.8	2.1	4950.4	104	5.2
92827	2	1	2	1	37	4	2	2	26584.3266	2	0.42	4.76	41	3.21	0.73	64.53	0.406	4.5	36.6	0	6.28	0	3	89.70619241	115.3792542	89.6	162	34.1	14.3	32354.4	93	5.2
94964	2	1	1	2	48	1	1	3	46975.99415	7	1.47	4.76	41	4.64	0.61	53.92	0.813	4.9	103	0	12.9	0	4	141.0832475	118.088104	76.6	161.3	29.4	46.5	11845.6	103	5.8
98485	2	2	1	1	21	5	2	3	35204.21335	1	0.21	4.76	41	5	1.11	98.12	0.982	5.4	1.37	0	0.711	0	3	83.62282101	98.04637199	67.1	174.7	22	4.5	13967.2	94	4.9
74623	1	2	2	2	46	3	2	2	27223.51971	6	1.26	4.76	44	5.71	0.81	71.6	2.461	4.6	0.011	1	0.011	1	3	76.12203718	97.31932826	53.9	153.4	22.9	1.2	1679.6	103	5.2
74642	1	2	2	2	45	4	2	2	32040.00307	6	1.26	4.76	42	3.21	0.75	66.3	0.779	4.1	0.011	1	0.011	1	3	83.56397986	106.082293	93	170.5	32	25	10784.8	103	5.8
75134	1	2	2	1	33	3	3	1	38955.55257	3	0.63	4.76	43	3.21	0.73	64.53	0.452	4.2	0.033	0	0.019	0	4	91.81402858	118.6672105	75.5	169.4	26.3	7.6	16442.4	86	4.8
75595	1	2	1	1	21	5	2	2	15734.53346	7	1.47	4.76	51	5	0.78	68.95	2.766	7.8	0.048	0	0.011	1	4	125.6464899	129.0316113	79.3	172.8	26.6	16.6	5392.4	103	5
76402	1	2	2	3	80	4	3	1	26069.70214	2	0.42	4.76	41	4.64	0.78	68.95	1.411	3.8	0.011	1	0.011	1	3	71.06201453	79.67815877	67.1	154	28.3	8.8	9635.6	98	5.8
77050	1	2	1	1	31	3	3	1	24139.54314	3	0.63	4.76	49	5.71	0.82	72.49	2.1	6.5	0.026	0	0.011	1	4	109.5848302	117.8316595	113.4	177.8	35.9	13	21304.4	92	5.3
78664	1	2	1	1	37	3	2	1	93858.56458	6	1.26	4.76	41	4.28	1.09	96.36	1.964	6.7	0.015	0	0.011	1	3	76.12072571	89.27810898	70.9	166.2	25.7	6.2	9989.2	61	5.1
78755	1	2	2	2	40	3	2	1	99645.66789	6	1.26	4.76	44	5	0.72	63.65	1.885	5.2	0.015	0	0.011	1	3	89.71438304	114.5881102	68	163.1	25.6	6.2	13348.4	103	5.3
79106	1	2	1	3	78	4	2	1	15005.53176	2	0.42	4.76	44	7.85	1.71	151.16	1.287	7.9	0.011	1	0.011	1	2	38.91036753	42.11366517	72.3	166.4	26.1	11.6	12641.2	105	6.2
80490	1	2	2	1	33	4	3	2	19990.77125	7	1.47	4.76	34	2.5	0.73	64.53	2.145	5.1	0.017	0	0.011	1	4	91.81402858	118.6672105	74.4	163.6	27.8	2.9	10784.8	103	5.4
80519	1	2	2	1	36	1	2	1	26981.52919	7	1.47	4.76	39	2.86	0.58	51.27	1.964	5.6	0.011	1	0.011	1	4	117.6296058	129.0628539	71.8	150.4	31.7	3.6	3359.2	99	5.5
82405	1	2	2	2	53	3	3	1	10913.32448	7	1.47	4.76	43	3.57	1.11	98.12	0.768	4.9	0.019	0	0.011	1	2	51.41753293	66.99425798	114.4	170.3	39.4	2.1	5038.8	103	5
83260	1	2	2	1	24	5	3	1	23672.0863	6	1.26	4.76	47	3.57	0.6	53.04	0.452	4.4	0.011	1	0.011	1	4	122.8209717	138.8565372	58.1	164.8	21.4	5	6188	90	5.4
84260	1	1	1	3	60	5	1	1	22910.63928	6	1.26	4.76	43	5.36	0.92	81.33	3.24	8.3	0.011	1	0.011	1	3	83.9193656	90.4381959	64.2	161.5	24.6	10	11668.8	103	5.3
84843	1	2	1	1	24	5	3	2	26841.32463	6	1.26	4.76	45	6.07	0.88	77.79	1.66	6.3	0.011	1	0.011	1	4	106.3952313	120.2298678	72.6	167.4	25.9	2.9	4154.8	103	5
86279	1	2	2	1	35	3	3	2	38512.16317	5	1.05	4.76	47	2.5	0.81	71.6	0.914	4.4	0.016	0	0.016	0	3	80.46452079	105.137433	76.4	168.8	26.8	17.6	22276.8	103	5
89856	1	2	2	2	42	1	1	2	20656.97027	6	1.26	4.76	41	4.28	0.43	38.01	0.768	3.7	0.011	1	0.011	1	4	161.0273887	136.5379705	55.9	149.9	24.9	2.2	4154.8	94	5.4
91351	1	2	2	1	25	3	3	2	55185.76688	6	1.26	4.76	46	4.64	0.7	61.88	0.824	3.8	0.011	1	0.011	1	4	101.9569873	131.0660121	54.6	163.7	20.4	8.9	14939.6	96	5.5
92253	1	2	2	3	64	5	1	1	23804.00619	6	1.26	4.76	42	4.64	0.59	52.16	2.969	4.9	0.011	1	0.011	1	4	102.618154	105.4235703	61.9	156.4	25.3	2.2	1679.6	103	5.7
92302	1	2	2	1	33	5	3	1	21270.8488	15	3.15	4.76	42	5.36	0.65	57.46	0.474	4.9	0.011	1	0.011	1	4	104.9739672	126.9617308	44.9	148.2	20.4	6.1	10431.2	90	5.5
95689	1	1	2	3	60	4	3	2	9642.283655	1	0.21	4.76	42	3.93	0.72	63.65	2.506	4.1	0.011	1	0.011	1	3	82.62577561	99.56908751	112.2	176.6	36	13	19094.4	103	6
96701	1	1	1	3	74	2	1	1	25780.25657	4	0.84	4.76	36	6.07	1.32	116.69	1.332	6.1	0.026	0	0.011	1	3	64.26053143	65.52271798	67	166.4	24.2	34	16354	99	5.3
86992	1	2	1	1	23	3	3	3	140387.214	14	2.95	4.75	49	5.36	0.74	65.42	0.418	5.5	0.046	0	0.011	1	4	131.0731973	130.0143421	60.8	181.3	18.5	14.5	4685.2	95	5.3
93589	1	1	1	3	66	3	3	1	38409.8465	14	2.95	4.75	41	6.43	0.63	55.69	0.497	4.4	0.011	1	0.011	1	4	127.4182499	102.6914341	68	170.6	23.4	11.6	14851.2	92	5.8
90931	2	1	2	1	35	1	3	2	37235.58902	12	2.53	4.74	40	3.57	0.78	68.95	2.755	4.2	126	0	67.6	0	3	84.04637167	109.3007413	102.3	164.5	37.8	8.5	11668.8	95	5.1
92371	1	2	1	1	30	3	3	2	112556.4155	12	2.53	4.74	49	6.43	1.01	89.28	1.31	6.2	0.021	0	0.011	1	3	86.73523682	101.4297643	97.4	185.3	28.4	6.2	12376	103	4.6
76481	2	2	2	3	67	5	2	1	12998.5685	15	3.17	4.73	40	5.71	0.6	53.04	1.897	5.8	396	0	45.3	0	4	99.71539778	102.6559239	45.3	155.2	18.8	5.7	3536	103	5
80252	2	1	2	3	64	3	3	3	88812.79165	15	3.17	4.73	40	5.71	0.93	82.21	1.321	6.7	388	0	148	0	3	60.69572406	74.39567797	52.2	160.2	20.3	4.5	442	101	5.3
82640	2	1	2	1	24	3	3	2	43998.99927	14	2.96	4.73	48	4.64	1	88.4	0.903	4.9	220	0	58.6	0	3	68.11755827	91.44221136	71.1	178.2	22.4	14.4	13083.2	85	4.8
101015	1	2	2	3	80	3	1	2	20739.87422	14	2.96	4.73	41	5	0.75	66.3	1.614	6.3	0.037	0	0.047	0	3	74.3522283	82.95958977	69.7	156.5	28.5	13.6	4862	88	5.9
74097	1	1	2	2	40	3	3	1	59781.50555	15	3.17	4.73	42	3.93	1	88.4	0.553	4.9	0.011	1	0.011	1	3	61.40783353	81.72119263	109.6	172.1	37	11.2	26254.8	90	5.4
74254	1	1	1	3	71	3	3	1	44731.68689	15	3.17	4.73	42	7.14	1.19	105.2	1.874	6.7	0.04	0	0.027	0	3	60.26309195	64.2382165	111.1	168.2	39.3	4.8	12729.6	103	5.6
74285	1	2	2	1	30	5	2	2	19934.39026	15	3.17	4.73	43	3.93	0.74	65.42	1.761	4.9	0.04	0	0.011	1	4	92.14948973	119.5095941	70	176.9	22.4	2.2	4862	103	5.3
77365	1	2	1	1	23	5	3	2	21533.88314	15	3.17	4.73	42	7.14	1.33	117.57	0.519	5.8	0.011	1	0.011	1	3	66.6319471	80.26459741	60.3	166.4	21.8	2.1	6895.2	100	5.3
78359	1	2	2	1	35	5	3	2	19934.39026	15	3.17	4.73	44	4.28	0.73	64.53	1.095	4.3	0.017	0	0.011	1	4	90.72386849	117.0116842	57	160.9	22	15.8	11050	103	4.4
80736	1	2	2	1	37	3	3	1	55475.22539	15	3.17	4.73	47	5.71	0.87	76.91	0.587	3.6	0.011	1	0.011	1	3	73.26419573	96.32114568	62.2	167.3	22.2	2.1	4066.4	103	5.2
80793	1	2	1	2	41	3	3	1	66076.32564	15	3.17	4.73	48	4.64	0.91	80.44	1.31	5.4	0.011	1	0.011	1	4	91.81405298	104.5202044	86	178.7	26.9	2.5	4066.4	93	5.5
81347	1	2	1	2	42	3	3	1	64542.74469	15	3.17	4.73	46	5	0.95	83.98	2.168	5.4	0.011	1	0.011	1	3	86.94115436	99.29457055	77.5	191.2	21.2	14.2	13436.8	103	5.3
84039	1	2	1	1	36	3	1	1	36611.33934	7	1.48	4.73	46	5.71	1.02	90.17	1.863	5.3	0.031	0	0.011	1	3	82.63880774	96.26269673	73.4	161.2	28.2	4.4	11138.4	106	5.4
84290	1	1	1	1	30	1	2	3	24003.10434	8	1.69	4.73	45	4.64	0.85	75.14	2.393	5.3	0.024	0	0.017	0	4	105.8358967	116.9227605	95.7	173.7	31.7	8.8	15735.2	103	5.4
84878	1	2	1	2	46	2	1	3	30329.40383	7	1.48	4.73	43	6.43	1.12	99.01	5.611	6	0.045	0	0.011	1	3	85.54669398	94.45787613	84.9	170.1	29.3	6.6	15293.2	103	5.4
86436	1	2	2	1	30	3	3	1	53269.25228	8	1.69	4.73	46	3.57	0.92	81.33	2.45	5.1	0.036	0	0.011	1	3	71.6762353	95.52224849	87	170.5	29.9	1	2652	96	5
87961	1	2	2	2	44	2	1	3	19412.3475	7	1.48	4.73	41	4.64	0.79	69.84	1.829	4.9	0.011	1	0.011	1	4	95.82129085	117.3699309	75	150.4	33.2	4	4508.4	103	5.5
88945	1	2	1	1	30	3	3	1	38262.96919	8	1.69	4.73	48	5.71	1.02	90.17	0.565	5.7	0.029	0	0.017	0	3	85.75468101	100.4066629	82	172.1	27.7	0.7	2386.8	95	5
91163	1	1	2	1	28	1	3	2	21817.44678	8	1.69	4.73	42	3.21	0.64	56.58	0.44	3.8	0.011	1	0.011	1	4	110.4936153	132.1727343	63.7	158.6	25.3	0.7	1237.6	103	4.9
100759	2	1	1	1	35	3	3	2	38169.17409	5	1.06	4.72	43	3.57	0.86	76.02	1.163	4.7	155	0	71.6	0	4	101.2001189	112.3460009	81.4	180.3	25	2.3	1944.8	103	5.5
[truncated: 6,139 more rows]
